# Supplementary material for: Healthy minds index, Spanish version of core dimensions of wellbeing
Source: PLoS One. 2025 Aug 14;20(8):e0328361. doi: 10.1371/journal.pone.0328361 (PMC12352753; doi:10.1371/journal.pone.0328361)
Supplement: S1 Data — (ZIP) [file pone.0328361.s001.zip]

Archive with 9 entries (8 files):
- data_available/
- data_available/CFA_HMI_Spanish_Validation_SIN-Outliers-GOOD.R
- data_available/EFA-HMI.txt
- data_available/HMI2 clean final.dta
- data_available/HMI2 clean final.xlsx
- data_available/hmi_mas18.xlsx
- data_available/HMI_Spanish_Validation_EFA.do
- data_available/HMI_Spanish_Validation_Outliers_Cleansing.do
- data_available/hmi_valid_2024.R
