# Supplementary material for: Healthy minds index, Spanish version of core dimensions of wellbeing
Source: PLoS One. 2025 Aug 14;20(8):e0328361. doi: 10.1371/journal.pone.0328361 (PMC12352753; doi:10.1371/journal.pone.0328361)
Supplement: S1 Data — (ZIP) [file pone.0328361.s001.zip › data_available/CFA_HMI_Spanish_Validation_SIN-Outliers-GOOD.R]

rm(list = ls()) 

install.packages("ggplot2")
install.packages("rrcov")

library(tidyverse)
library(ggridges)
library(lavaan)
library(lavaanPlot)
library(haven)
library(semTools)
library(psy)
library(semPlot)
library(magrittr)
library(readxl)
library(writexl)
library(ggplot2)
library(dplyr)
library(rrcov)
options(scipen = 999)

#Fijamos dir#
setwd("C:/Users/L03522605/OneDrive - Universidad Tecmilenio/Desktop/HMI") 

baseHMI <- read_dta ("C:\\Users\\L03522605\\OneDrive - Universidad Tecmilenio\\Desktop\\HMI\\HMI2 clean final.dta") 
view (baseHMI)

#Se limpiaron outliers previamente desde STATA#


#CFA SEM 4 Componentes#

model1 <- "FX1 =~ hmi_c5 + hmi_p1 + hmi_p2 + hmi_p3 + hmi_p4 
           FX2 =~ hmi_c6 + hmi_i1 + hmi_i2 + hmi_i3
           FX3 =~ hmi_a1 + hmi_a2 + hmi_a3 + hmi_a4
           FX4 =~ hmi_c1 + hmi_c2 + hmi_c3 + hmi_c4"

fit <- cfa(model1, data = baseHMI)
summary(fit, standardize = TRUE, ci=TRUE, fit.measures=TRUE)
lavaanPlot(model = fit, node_options = list(shape = "box", fontname = "Helvetica"), edge_options = list(color = "red"), 
           coefs = T, stand = T)

#Almost Good CFA SEM 4 Componentes SIN Ítems con cargas cruzadas en el EFA#

model2 <- "FX1 =~ hmi_p1 + hmi_p2 + hmi_p3 + hmi_p4 
           FX2 =~ hmi_c6 + hmi_i1 + hmi_i2
           FX3 =~ hmi_a1 + hmi_a2 + hmi_a4
           FX4 =~ hmi_c1 + hmi_c2 + hmi_c3"

fit <- cfa(model2, data = baseHMI)
summary(fit, standardize = TRUE, ci=TRUE, fit.measures=TRUE)
lavaanPlot(model = fit, node_options = list(shape = "box", fontname = "Helvetica"), edge_options = list(color = "red"), 
           coefs = T, stand = T)

#GOOD MODEL, OJO: RMSEA Significativo!!!Modelo sin ítem redundante p2#
model3 <- "FX1 =~ hmi_p1 + hmi_p3 + hmi_p4 
           FX2 =~ hmi_c6 + hmi_i1 + hmi_i2
           FX3 =~ hmi_a1 + hmi_a2 + hmi_a4
           FX4 =~ hmi_c1 + hmi_c2 + hmi_c3"

fit <- cfa(model3, data = baseHMI)
summary(fit, standardize = TRUE, ci=TRUE, fit.measures=TRUE)
lavaanPlot(model = fit, node_options = list(shape = "box", fontname = "Helvetica"), edge_options = list(color = "red"), 
           coefs = T, stand = T)

#Excelent fit BUT DISMINUYE LA CONSISTENCIA INTERNA (cRONBACH), Incluir modindices y covarianzas# 
modificationindices(fit, sort = TRUE, minimum.value = 10)

model3_adjusted <- "FX1 =~ hmi_p1 + hmi_p3 + hmi_p4 
FX2 =~ hmi_c6 + hmi_i1 + hmi_i2
FX3 =~ hmi_a1 + hmi_a2 + hmi_a4
FX4 =~ hmi_c1 + hmi_c2 + hmi_c3
hmi_i1 ~~ hmi_i2
hmi_c6 ~~ hmi_i2
hmi_c6 ~~ hmi_c2
hmi_c6 ~~ hmi_c1
hmi_c6 ~~ hmi_c3
hmi_i2 ~~ hmi_a1
hmi_i2 ~~ hmi_c3
hmi_i1 ~~ hmi_c3
hmi_p1 ~~ hmi_p3
hmi_p3 ~~ hmi_p4"

fit <- cfa(model3_adjusted, data = baseHMI)
summary(fit, standardize = TRUE, ci=TRUE, fit.measures=TRUE)
lavaanPlot(model = fit, node_options = list(shape = "box", fontname = "Helvetica"), edge_options = list(color = "red"), 
           coefs = T, stand = T)

#Model_16 ítems GOOD
model_16items <- "FX1 =~ hmi_p1 + hmi_p2 + hmi_p3 + hmi_p4 
                  FX2 =~ hmi_c6 + hmi_i1 + hmi_i2 + hmi_i3
                  FX3 =~ hmi_a1 + hmi_a2 + hmi_a3 + hmi_a4
                  FX4 =~ hmi_c1 + hmi_c2 + hmi_c3 + hmi_c4"

fit <- cfa(model_16items, data = baseHMI)
summary(fit, standardize = TRUE, ci=TRUE, fit.measures=TRUE)
lavaanPlot(model = fit, node_options = list(shape = "box", fontname = "Helvetica"), edge_options = list(color = "red"), 
           coefs = T, stand = T)
#Modindices
modificationindices(fit, sort = TRUE, minimum.value = 10)

#Model16_adjusted:BEST MODEL!!!VERY GOOD FIT.
model16_adjusted <- "FX1 =~ hmi_p1 + hmi_p2 + hmi_p3 + hmi_p4 
                  FX2 =~ hmi_c6 + hmi_i1 + hmi_i2 + hmi_i3
                  FX3 =~ hmi_a1 + hmi_a2 + hmi_a3 + hmi_a4
                  FX4 =~ hmi_c1 + hmi_c2 + hmi_c3 + hmi_c4
                  hmi_c6 ~~ FX4
                  hmi_p1 ~~ hmi_p2
                  hmi_p3 ~~ hmi_p4"

fit <- cfa(model16_adjusted, data = baseHMI)
summary(fit, standardize = TRUE, ci=TRUE, fit.measures=TRUE)
lavaanPlot(model = fit, node_options = list(shape = "box", fontname = "Helvetica"), edge_options = list(color = "red"), 
           coefs = T, stand = T)

#Model_15 ítems sin P2#
model15_items <- "FX1 =~ hmi_p1 + hmi_p3 + hmi_p4 
                  FX2 =~ hmi_c6 + hmi_i1 + hmi_i2 + hmi_i3
                  FX3 =~ hmi_a1 + hmi_a2 + hmi_a3 + hmi_a4
                  FX4 =~ hmi_c1 + hmi_c2 + hmi_c3 + hmi_c4"

fit <- cfa(model15_items, data = baseHMI)
summary(fit, standardize = TRUE, ci=TRUE, fit.measures=TRUE)
lavaanPlot(model = fit, node_options = list(shape = "box", fontname = "Helvetica"), edge_options = list(color = "red"), 
           coefs = T, stand = T)                  

#Modindices#
modificationindices(fit, sort = TRUE, minimum.value = 10)

#Model15 adjusted VERY GOOD FIT TOO (15 ITEMS SIN P2)
model15_modified <- "FX1 =~ hmi_p1 + hmi_p3 + hmi_p4 
FX2 =~ hmi_c6 + hmi_i1 + hmi_i2 + hmi_i3
FX3 =~ hmi_a1 + hmi_a2 + hmi_a3 + hmi_a4
FX4 =~ hmi_c1 + hmi_c2 + hmi_c3 + hmi_c4
hmi_a2 ~~ hmi_a3           
hmi_c6 ~~ hmi_c4           
hmi_c2 ~~ hmi_c4           
FX1 =~ hmi_c4              
FX2 =~ hmi_c4              
FX4 =~ hmi_i3" 

fit <- cfa(model15_modified, data = baseHMI)
summary(fit, standardize = TRUE, ci=TRUE, fit.measures=TRUE)
lavaanPlot(model = fit, node_options = list(shape = "box", fontname = "Helvetica"), edge_options = list(color = "red"), 
           coefs = T, stand = T)                  


#Model_14 ítems BAD Sin P2 redundante y sin c6 de baja carga factorial en CFA#
model_14items <- "FX1 =~ hmi_p1 + hmi_p3 + hmi_p4 
                  FX2 =~ hmi_i1 + hmi_i2 + hmi_i3
                  FX3 =~ hmi_a1 + hmi_a2 + hmi_a3 + hmi_a4
                  FX4 =~ hmi_c1 + hmi_c2 + hmi_c3 + hmi_c4"

fit <- cfa(model_14items, data = baseHMI)
summary(fit, standardize = TRUE, ci=TRUE, fit.measures=TRUE)
lavaanPlot(model = fit, node_options = list(shape = "box", fontname = "Helvetica"), edge_options = list(color = "red"), 
           coefs = T, stand = T)
#Modindices
modificationindices(fit, sort = TRUE, minimum.value = 10)
#Model 14items adjusted TOO BAD:
model_14adjusted <- "FX1 =~ hmi_p1 + hmi_p3 + hmi_p4 
                  FX2 =~ hmi_i1 + hmi_i2 + hmi_i3
                  FX3 =~ hmi_a1 + hmi_a2 + hmi_a3 + hmi_a4
                  FX4 =~ hmi_c1 + hmi_c2 + hmi_c3 + hmi_c4
                  hmi_c6 ~~ FX4
                  hmi_p1 ~~ hmi_p2
                  hmi_p3 ~~ hmi_p4" 

fit <- cfa(model_14adjusted, data = baseHMI)
summary(fit, standardize = TRUE, ci=TRUE, fit.measures=TRUE)
lavaanPlot(model = fit, node_options = list(shape = "box", fontname = "Helvetica"), edge_options = list(color = "red"), 
           coefs = T, stand = T)


#ENSAYO en R (NO pelar si se usa el archivo .dta de STATA, ir directamente al SEM, pues ya está libre de outliers#
#Detecting outliers by using Mahalanobis Distances (Se requieren las libraries ggplot2 y dplyr#

mahD <- mahalanobis (baseHMI[, c(2, 3, 4, 5, 6, 7, 8, 9, 10, 11, 12, 13, 14, 15, 16, 17, 18)], colMeans(baseHMI[, c(2, 3, 4, 5, 6, 7, 8, 9, 10, 11, 12, 13, 14, 15, 16, 17, 18)]), cov(baseHMI[, c(2, 3, 4, 5, 6, 7, 8, 9, 10, 11, 12, 13, 14, 15, 16, 17, 18)]))  

#Redondear decimales, si los hubiera; not the case https://www.youtube.com/watch?v=BdEOIQ2ozYM#
baseHMI$mahD <- round(mahD, 3)

head (baseHMI)

#Cuál es el punto de corte? En qué se basa el criterio? Aquí en este ensayo es arbitrario; fuente: https://www.youtube.com/watch?v=BdEOIQ2ozYM#

baseHMI$outlier_maha <- FALSE
baseHMI$outlier_maha[baseHMI$mahD > 10] <- TRUE

head (mahD)
