# Supplementary material for: Healthy minds index, Spanish version of core dimensions of wellbeing
Source: PLoS One. 2025 Aug 14;20(8):e0328361. doi: 10.1371/journal.pone.0328361 (PMC12352753; doi:10.1371/journal.pone.0328361)
Supplement: S1 Data — (ZIP) [file pone.0328361.s001.zip › data_available/EFA-HMI.txt]

Rotated factor loadings (pattern matrix) and unique variances

    ---------------------------------------------------------------------
        Variable |  Factor1   Factor2   Factor3   Factor4 |   Uniqueness 
    -------------+----------------------------------------+--------------
          hmi_a1 |   0.3350    0.0865    0.5970    0.1152 |      0.5107  
          hmi_a2 |   0.2590    0.1229    0.5392    0.1354 |      0.6088  
          hmi_a3 |   0.3114    0.1950    0.5804    0.1706 |      0.4990  
          hmi_a4 |   0.2420    0.2573    0.4677    0.0837 |      0.6494  
          hmi_c1 |   0.2409    0.2322    0.1179    0.5140 |      0.6099  
          hmi_c2 |   0.1291    0.1563    0.0785    0.5972 |      0.5961  
          hmi_c3 |   0.0967    0.2441    0.2688    0.5408 |      0.5663  
          hmi_c4 |   0.3170    0.2957    0.1285    0.4257 |      0.6143  
          hmi_c5 |   0.4395    0.4145    0.2165    0.2925 |      0.5026  
          hmi_c6 |   0.2518    0.4544    0.1078    0.3425 |      0.6012  
          hmi_i1 |   0.2243    0.5425    0.1907    0.2784 |      0.5415  
          hmi_i2 |   0.2315    0.6252    0.1249    0.2007 |      0.4997  
          hmi_i3 |   0.3637    0.4491    0.2403    0.0739 |      0.6028  
          hmi_p1 |   0.8143    0.1631    0.1407    0.0738 |      0.2852  
          hmi_p2 |   0.8413    0.1453    0.0812    0.0821 |      0.2577  
          hmi_p3 |   0.7900    0.0642    0.1948    0.1855 |      0.2993  
          hmi_p4 |   0.7720    0.1488    0.1895    0.0617 |      0.3421  
    ---------------------------------------------------------------------
