# Supplementary material for: Healthy minds index, Spanish version of core dimensions of wellbeing
Source: PLoS One. 2025 Aug 14;20(8):e0328361. doi: 10.1371/journal.pone.0328361 (PMC12352753; doi:10.1371/journal.pone.0328361)
Supplement: S1 Data — (ZIP) [file pone.0328361.s001.zip › data_available/HMI2 clean final.xlsx]

## Sheet: Sheet1
User Id	hmi_a1	hmi_a2	hmi_a3	hmi_a4	hmi_c1	hmi_c2	hmi_c3	hmi_c4	hmi_c5	hmi_c6	hmi_i1	hmi_i2	hmi_i3	hmi_p1	hmi_p2	hmi_p3	hmi_p4
us-east-1:000ca377-4657-42d6-b829-9a700715a771	4	3	3	4	4	4	4	4	5	5	2	4	4	5	5	5	5
us-east-1:00158d26-b887-4d21-8db6-1dd4d3c9af14	5	5	5	5	5	5	5	5	5	5	5	5	5	5	5	5	5
us-east-1:002489bc-ee6e-42e5-abb7-3590e39e5646	4	3	3	3	4	4	4	3	4	4	4	4	3	3	3	3	4
us-east-1:0030f784-280c-4410-bd7c-820cd5a5cfa3	3	3	3	3	4	4	5	4	5	5	5	3	5	5	4	4	4
us-east-1:00369407-a7bb-4826-ae2c-94c99bdb03a3	5	4	4	4	4	3	1	1	2	2	3	3	4	4	5	4	4
us-east-1:003b5bc5-b416-455e-b77b-3ad12ab0a08b	3	3	4	4	3	4	3	5	3	5	3	3	3	3	3	4	4
us-east-1:00499bfd-0dd3-4438-8d63-02136b271733	3	4	4	4	4	2	3	4	3	2	2	4	3	3	4	4	2
us-east-1:004b6362-4f42-445c-a108-ebba9a7bff40	4	4	3	4	4	5	4	5	5	4	4	3	4	5	5	5	5
us-east-1:004c2361-da77-422e-b112-75b2c18132e2	4	3	3	3	4	4	4	3	4	4	4	4	3	3	3	3	4
us-east-1:004d257f-64e6-49a5-8a3f-63e23a3f7ae5	4	3	4	4	4	4	3	4	2	5	4	4	3	5	5	5	5
us-east-1:004d3972-c684-4064-9540-c91286f0dd6e	5	3	2	4	2	4	3	3	3	3	4	4	3	4	3	3	3
us-east-1:005352b7-3260-4844-a80e-8f9c60b7e185	4	5	4	4	4	4	2	3	4	3	3	4	4	4	4	4	4
us-east-1:005496fc-ab41-471a-b4f6-67502c12aa09	5	1	5	5	5	5	5	5	5	5	5	5	5	5	5	5	5
us-east-1:0064ebd3-eab4-48c0-a38e-d74fb7fab756	5	1	5	5	5	5	5	5	5	5	5	5	5	5	5	5	5
us-east-1:0069f5b0-bcfa-48db-9b59-c2df6cd4cc48	3	3	4	3	4	5	3	5	3	5	4	4	2	3	3	3	2
us-east-1:009376b5-2ba4-4014-bc49-887e6e62dc98	3	2	2	1	3	4	4	5	4	5	3	2	2	4	4	2	1
us-east-1:009fa31b-a76d-49cb-8a65-28ffbcdf0ddb	4	3	4	4	3	3	3	3	4	4	4	4	4	4	4	4	4
us-east-1:00a6ca3c-c99f-4de0-aa17-0a36f3ab4cc5	5	2	3	5	5	5	5	3	5	5	5	5	3	5	5	5	5
us-east-1:00af7bb2-ea98-4408-b665-9a232a41176e	5	4	3	5	2	2	2	3	2	3	3	3	3	3	3	3	3
us-east-1:00df826b-a436-4730-9f7b-7a2a281ab4eb	4	4	4	3	4	2	3	1	3	3	4	5	2	1	2	3	2
us-east-1:00e52d0c-05d5-4c5b-b0a8-7da03661ee1f	4	3	4	4	3	3	3	3	4	4	4	4	4	4	4	4	4
us-east-1:00fc0b2e-b1d6-4898-99ac-556bad2d5557	2	4	3	3	3	5	4	3	2	4	4	2	3	2	2	4	3
us-east-1:00fd9cd7-b7df-4dc2-8089-c83136593ee6	2	3	3	2	2	3	2	2	2	4	3	2	2	3	3	4	4
us-east-1:00ffc6ac-94c5-447a-9d05-5e3077eb17c2	3	4	4	4	5	5	4	5	4	5	4	4	4	5	5	4	5
us-east-1:01216f23-e1db-49cc-8cb9-0f932c6f6682	3	4	4	4	4	4	3	4	4	5	4	4	3	5	5	5	3
us-east-1:01236732-9797-4faf-9f76-896471a18ad2	3	4	4	3	3	4	4	3	3	4	3	3	3	4	4	4	4
us-east-1:0129634e-0af2-4743-8cda-d091057aa493	5	4	4	3	5	5	4	2	5	5	3	4	4	3	5	2	3
us-east-1:0158a1c5-e00f-48c4-89b4-2ab67fc95f94	2	2	1	4	4	5	3	3	2	5	4	4	4	3	5	3	2
us-east-1:0161109f-5be0-4937-b98a-6fe7ef0ae4a7	4	5	4	4	3	5	2	5	2	5	5	4	3	5	5	5	5
us-east-1:016d639a-e361-4ab1-907c-8ac560daac77	4	4	4	3	2	4	4	3	3	5	3	4	4	4	4	4	4
us-east-1:01774141-2f66-4155-8516-555b77ad868d	5	4	4	5	4	5	5	2	5	3	5	5	5	5	5	5	5
us-east-1:01791476-de84-4f09-aca1-cfd4a1875779	4	4	4	3	4	3	4	4	3	5	5	4	3	5	5	5	5
us-east-1:017b5782-1ca6-4daa-becc-8a42163480eb	3	3	2	2	4	3	3	3	4	5	3	4	3	4	5	4	4
us-east-1:01da84de-5e3b-452b-8a8b-04633b0a2287	4	3	4	4	5	4	4	4	4	5	4	4	4	5	4	5	5
us-east-1:01e10e2b-a56e-41f3-a055-f2b300c8cb17	1	1	1	1	5	1	4	4	1	3	1	3	3	1	4	1	5
us-east-1:01e37b27-2df1-4d7b-8dda-9acdf88f8f4f	2	4	4	4	3	4	4	2	2	1	4	4	2	5	5	3	3
us-east-1:01eef075-26bf-4326-8af2-ec7470dc137d	3	3	4	5	3	4	4	1	5	5	3	5	3	3	3	5	4
us-east-1:01f097f3-8add-4faa-8948-4ad95a862553	4	4	4	4	2	5	4	2	4	5	4	4	4	4	3	4	3
us-east-1:01f4b332-0e9a-4f20-ab1c-5dfd48a3b8d4	3	3	4	4	4	4	2	3	3	5	4	3	4	3	4	4	3
us-east-1:021afb40-b4f5-498d-91a3-de9581e5e9b7	4	2	4	4	4	4	3	2	3	3	4	4	3	5	5	5	5
us-east-1:021b1a84-f2dc-49dd-ad1b-3f98fa4b2275	2	3	3	4	5	4	4	3	4	3	4	2	2	2	2	2	2
us-east-1:022eb03e-eb15-4047-9045-804811a63adc	4	2	2	3	4	3	4	4	2	5	4	4	4	4	5	3	3
us-east-1:024159bd-d822-4fc9-b7cc-696aabd3575a	4	2	4	4	4	4	3	4	4	4	4	4	4	5	5	5	5
us-east-1:02428d85-0338-4412-8918-ced6d4be68b0	4	3	4	4	4	5	5	5	3	4	5	5	4	5	5	5	5
us-east-1:02455ca2-0ef5-48b2-934c-53f213e8ec89	4	2	2	3	3	4	3	4	5	5	4	3	2	4	4	4	4
us-east-1:024a8d46-72bb-445e-b962-d2528bc9db6b	3	4	4	3	2	3	4	1	3	2	4	3	2	5	5	5	5
us-east-1:0264068e-9ece-4435-b65c-8441def78bae	5	3	4	3	5	4	3	3	4	4	4	3	5	5	5	3	3
us-east-1:026faba7-bcf8-40fc-93aa-c1cb73f1385c	5	3	4	4	4	4	4	4	4	4	4	4	5	4	4	5	4
us-east-1:02842413-d943-4710-bad3-cbba9290acc0	4	2	2	4	3	4	2	4	2	3	4	3	2	4	4	3	3
us-east-1:0288171f-2475-402e-88e5-f3146b1e8308	5	3	4	3	4	5	3	4	5	5	5	5	5	4	5	5	5
us-east-1:02887b78-549d-48ad-870f-e80cf858d3bb	3	3	2	3	4	5	5	3	4	4	4	4	4	4	5	3	4
us-east-1:02910066-280f-4333-9d48-6a5ac788716d	2	3	3	4	2	4	2	2	4	5	5	2	3	5	5	5	5
us-east-1:02c3974f-6259-408f-b9ad-be13d6e11594	4	3	3	3	3	4	5	5	5	5	4	5	3	4	4	3	4
us-east-1:02c47ae2-f2c4-4148-9783-a3e6cc2528ef	4	3	3	4	3	5	4	4	4	4	4	4	3	4	4	3	4
us-east-1:02ca41ca-8098-405b-9c45-e308a3837601	4	4	5	5	5	5	4	2	5	4	3	2	5	5	5	5	5
us-east-1:02ccc1c3-3012-4158-8d59-a31252ac6d09	4	4	5	5	5	5	4	2	5	4	3	2	5	5	5	5	5
us-east-1:02ce65a7-48c6-40ee-be2c-12c8e276cc08	5	4	3	4	2	4	3	2	4	4	4	2	5	3	3	3	2
us-east-1:02cf9a2d-c9bf-46b0-b53a-1dda1c225914	4	3	3	4	3	5	4	4	4	4	4	4	3	4	4	3	4
us-east-1:02fe8a93-4457-44a3-9ec0-d121443767bf	3	2	1	4	5	4	4	5	5	4	4	5	5	4	5	5	5
us-east-1:030782ed-e237-430e-83be-bb3d5f51a951	3	3	3	5	4	5	3	5	2	5	3	4	2	3	4	4	4
us-east-1:03106e41-e4a8-472b-aafc-b4faa76ab0b8	2	2	1	3	1	4	2	1	1	3	2	3	1	4	5	3	2
us-east-1:03190518-3117-4228-af3a-d25f8efc6470	4	2	4	3	4	4	3	5	3	2	2	3	4	5	5	3	4
us-east-1:031dc483-95e7-4a43-a662-a41f19924d97	2	3	3	3	2	3	5	4	3	5	5	2	1	5	5	5	5
us-east-1:031f346e-3c04-4d1d-83c1-8a783dd10a55	4	3	3	4	3	4	4	3	3	4	2	4	3	4	4	4	4
us-east-1:0326f051-37b6-4cb5-85cf-60d3aa27e4f6	2	3	2	3	4	3	3	3	3	4	3	3	4	4	2	2	2
us-east-1:032c2429-3c82-4aeb-a787-d759672dd295	4	4	3	4	4	3	3	3	4	3	5	4	4	5	4	4	4
us-east-1:032c6060-3f02-41b6-87fd-0789d2435773	3	3	3	4	4	4	2	3	2	5	3	4	4	5	5	3	3
us-east-1:032cc0fb-7446-4783-945b-8e9e02d6c342	4	4	3	5	4	3	4	5	5	5	4	3	4	4	5	5	5
us-east-1:03337f6b-0c75-4fb8-b40b-6f13b196400a	2	3	3	4	4	4	3	4	3	3	4	3	3	4	5	5	5
us-east-1:0335f085-710a-4027-bd20-9692c947b25c	4	3	4	4	2	3	4	3	3	5	3	4	3	5	5	5	5
us-east-1:03443065-26f5-477b-a1bd-43187f2d1694	2	2	3	1	5	4	3	2	3	3	4	3	2	5	5	5	5
us-east-1:03454916-82f7-453c-882a-d92bd4131f14	4	4	5	4	5	3	5	1	4	5	5	3	3	4	3	4	3
us-east-1:034d97eb-a773-480a-8302-efa823056395	3	4	4	3	4	5	4	5	5	5	4	5	5	5	5	5	5
us-east-1:0354cc93-73ce-40fc-bc03-a8a618106cb4	4	4	5	4	5	5	4	4	5	5	5	4	4	5	5	5	5
us-east-1:03551746-a255-4843-b98f-3ca82d7103fd	3	4	4	4	2	4	3	1	2	5	3	3	3	5	5	5	5
us-east-1:03555704-295b-4f84-8283-c60045efbd46	4	4	5	4	5	5	4	4	5	5	5	4	4	5	5	5	5
us-east-1:037f40f5-0f39-4f11-bc51-6c8bbe478089	5	5	5	5	5	5	5	5	5	5	5	5	5	5	5	5	5
us-east-1:03839dbc-f751-4cc4-930f-acbb2fd742eb	5	4	4	4	4	3	4	3	4	4	4	4	3	4	4	4	4
us-east-1:03859d65-3b91-42f2-a46a-43cd6df06bcd	5	5	3	4	4	4	3	5	5	5	5	4	5	3	1	4	4
us-east-1:039126cd-d233-4e21-819f-15aa5cf961dc	4	3	3	4	4	4	3	3	3	3	5	4	3	5	5	5	5
us-east-1:0396010e-3430-4170-82c7-c8e92356fcac	5	3	3	4	4	4	5	3	4	4	5	5	4	4	5	5	5
us-east-1:03a110a2-eced-4e9d-ac1d-ce9a4c192198	4	4	4	4	4	4	4	4	4	4	4	4	4	4	4	4	4
us-east-1:03ade7a7-f1cf-4929-8e96-66d4cd112b53	5	3	3	4	5	5	5	5	5	5	4	4	4	5	4	5	5
us-east-1:03ae75cf-4b2a-4fdb-a94b-2d0ae95f5e8b	4	3	2	5	4	4	2	2	4	3	4	4	2	5	5	5	5
us-east-1:03b38057-2d3c-4555-a295-62f784d49584	2	2	2	3	3	3	3	2	4	5	2	3	2	2	3	3	2
us-east-1:03b61ce5-f897-4f9d-954b-60f8fbd5c5c1	4	3	3	4	4	4	4	3	3	4	4	3	4	4	4	4	4
us-east-1:03b9728b-60a2-4a33-882f-cd5d6b1bb16d	3	3	4	3	4	3	2	3	3	3	3	3	4	4	4	4	4
us-east-1:03ba6002-d017-4358-85a5-5c547c3b1af2	5	4	4	5	5	5	5	3	5	5	4	4	5	5	5	5	5
us-east-1:03be198e-f9d4-40c0-9ef5-58fe8a8a7e1b	4	3	4	4	3	3	4	4	5	4	4	4	4	4	5	4	5
us-east-1:03cf59c8-6a16-42e2-a15e-73ba826ce17c	2	3	4	4	3	4	4	3	3	3	4	4	3	4	5	5	4
us-east-1:03cfab74-9e30-48d9-924a-117380577b94	5	4	4	4	4	4	4	3	4	5	4	3	5	5	5	5	5
us-east-1:03d8f7db-e0ed-4293-98f9-f4d2b93ba74a	4	3	3	4	5	3	3	1	1	2	4	3	3	4	5	5	5
us-east-1:03def556-598e-4543-b286-03b2279be0fd	4	5	5	4	4	3	4	2	3	4	4	5	4	5	5	5	5
us-east-1:03e030d6-d1ce-4585-994d-96b0d9464f86	4	3	3	4	4	5	4	4	4	5	5	5	5	5	5	5	5
us-east-1:03e5e401-ca0e-4684-81d6-4bd0fc5b6432	4	4	2	5	4	4	5	5	5	4	5	5	3	5	5	5	5
us-east-1:03fb844c-f86f-4053-9c7d-14a5933f67a5	4	3	4	4	4	4	5	3	4	4	5	5	4	5	5	5	5
us-east-1:03fd801d-b078-4648-ab72-292aa6049a10	4	4	3	5	3	4	4	3	4	4	4	4	3	4	5	4	5
us-east-1:0409597c-7b17-4644-8211-29b95fd47abe	3	4	2	3	4	3	2	3	2	5	4	3	3	2	2	2	2
us-east-1:04145f44-4799-4a72-bd0b-5dffc7a80863	3	4	2	3	4	3	2	3	2	5	4	3	3	2	2	2	2
us-east-1:042ad595-64c7-4516-adb1-b12afd47a221	3	3	3	2	2	4	3	3	3	4	4	4	3	3	3	3	4
us-east-1:04333778-2284-434c-88dc-c1c166e3903d	2	3	3	3	5	4	3	3	3	5	5	3	2	2	3	2	2
us-east-1:0436641e-7b9e-476d-a4e8-17d77aa44b26	4	3	3	4	4	1	4	3	4	5	4	3	4	5	5	5	5
us-east-1:043912f6-2aae-40d3-9f20-70ff5d72bf5d	4	2	3	4	4	3	4	3	3	3	3	4	3	4	4	4	4
us-east-1:0449b2aa-dd16-4fe7-8168-0c689d3824b9	3	3	3	3	4	3	4	2	4	4	4	3	3	4	4	4	4
us-east-1:044a5148-2f7f-47af-8dc0-ffb22cd9ed5a	4	2	4	5	3	4	4	3	3	3	4	4	4	4	3	3	2
us-east-1:0453cfba-b35b-40f0-953c-893d2182fe6f	5	3	2	5	5	4	3	3	3	4	5	5	4	5	5	4	5
us-east-1:045adb55-9fcb-4074-ac4f-8d61dd93622a	4	3	5	2	4	1	2	1	2	2	2	5	3	5	5	5	3
us-east-1:046046a8-ca7d-43bb-a18b-7e7552c4b781	4	4	4	4	5	4	4	5	3	5	5	5	4	5	5	5	5
us-east-1:04623e34-6b69-4a84-84d3-74435e9ea137	4	5	4	3	4	4	4	4	4	5	4	4	5	4	3	4	4
us-east-1:046db206-171d-4464-bdab-d2e198bce071	4	3	3	4	2	5	3	3	3	4	4	3	3	3	3	4	4
us-east-1:047c4153-0ca4-4c2d-aa81-23a6d619e88c	3	3	2	2	5	3	2	2	4	5	3	3	2	5	5	3	5
us-east-1:04977255-4d22-440f-97bc-b34d3df31f7e	5	4	4	4	4	3	4	3	4	4	4	4	3	4	4	4	4
us-east-1:049f08d7-33d8-47f1-8f64-726b2d8320a5	3	2	4	3	4	3	2	4	3	5	4	3	3	4	3	3	2
us-east-1:04a24407-1af3-41b1-a6ee-e090e90f2f83	3	4	3	3	3	3	1	3	3	4	4	4	4	3	4	4	4
us-east-1:04ca55df-20ae-43ca-893d-1544747bedbb	5	4	5	4	5	5	4	5	5	5	5	5	5	5	5	5	5
us-east-1:04cf17bd-5e04-499c-91db-603072b795d2	4	3	3	4	4	5	4	5	4	4	5	5	4	5	5	3	3
us-east-1:04d57330-961f-4e10-8394-605a25e7f049	2	4	3	3	4	4	4	4	3	4	3	3	3	3	3	4	4
us-east-1:04e2253b-5f4e-4990-8f2a-f69ad24ecba0	5	2	3	4	4	5	4	3	3	4	3	4	3	4	4	5	4
us-east-1:04ea91b8-a9ee-45b9-813f-ccd2d63409ed	3	3	5	4	4	5	2	1	5	5	4	4	3	5	5	5	5
us-east-1:04ecdd37-f27d-4681-90de-fc15aed0da93	5	2	3	4	4	5	4	3	3	4	3	4	3	4	4	5	4
us-east-1:04ef6e83-c14d-4256-af81-65cc1f5eeed1	4	4	3	3	2	2	1	1	2	1	2	1	2	3	4	3	4
us-east-1:04fa468e-5ed7-4185-b93a-e72b3f0649aa	3	3	3	3	3	3	4	4	4	4	3	3	4	4	5	4	4
us-east-1:05113af8-ae54-4d3e-b3dd-014b3cc324bf	4	3	4	5	4	4	4	4	3	5	4	4	3	5	4	4	4
us-east-1:051192af-6d48-491d-a01b-298eaff53a40	5	4	5	5	5	5	5	4	3	5	5	5	5	5	5	4	5
us-east-1:0517c0b0-ccf9-4799-9bbc-607a8c5a7525	5	4	5	4	4	5	4	4	3	5	5	5	5	5	5	5	5
us-east-1:052464b8-d879-4979-a490-2d387f9fc9a7	3	4	4	4	4	3	4	3	5	3	4	3	5	4	5	5	4
us-east-1:05287f33-e980-4b8e-9f3e-cc45e1a8d1dc	4	2	2	3	4	3	2	3	2	5	5	4	3	5	5	4	5
us-east-1:052fa4f9-45fc-4991-8c5f-8e07b646350a	5	2	4	4	3	5	3	4	4	4	5	4	3	5	5	5	5
us-east-1:052fdbd6-5301-4e37-ac10-d85ae77c4d4d	3	3	3	3	4	2	2	3	2	3	3	4	3	5	5	5	5
us-east-1:0533fddb-9e94-4020-87a3-e188af105262	4	4	2	4	4	3	2	5	4	5	3	2	3	4	4	3	3
us-east-1:053802db-777d-461e-8cfa-dee49641c651	3	4	5	4	2	4	3	3	3	4	4	4	4	5	5	4	4
us-east-1:054290ee-c55c-4357-bf23-e122c5b03d0c	4	4	4	4	4	4	4	4	4	4	4	4	4	4	4	4	4
us-east-1:054ad754-a61d-4f64-a064-cf1659e8849b	3	4	3	4	3	3	3	4	4	4	4	4	4	5	5	5	4
us-east-1:055629e8-3510-484d-afe0-00a0360b01c8	5	3	4	5	5	4	5	4	5	4	4	4	3	5	5	4	5
us-east-1:0557ac1e-a5b2-40f7-a4c6-cc4f0c9045c9	3	3	3	3	3	4	4	3	4	3	4	4	3	5	5	3	3
us-east-1:05740cc0-60dd-4808-862d-49a6cce5b79e	4	2	2	4	3	4	2	2	3	4	4	4	2	3	4	2	3
us-east-1:057f8660-9c8f-42d2-b929-758565760d64	4	3	4	4	4	4	3	3	3	4	4	4	3	5	5	5	5
us-east-1:0586115e-08e9-42c4-beb4-9d8ce66a8971	2	4	5	2	4	4	4	3	4	4	3	2	3	4	5	4	4
us-east-1:059ac67d-edf1-4136-bf12-a0683bbfd145	4	2	2	4	4	4	4	4	4	5	4	5	5	5	5	4	4
us-east-1:059fd3c6-4355-439d-a8c6-f7e543179527	4	2	2	4	4	4	4	4	4	5	4	5	5	5	5	4	4
us-east-1:05a6c046-0138-46c2-afe9-3de7de0a0757	5	3	2	5	2	3	3	2	2	4	4	4	4	4	4	4	4
us-east-1:05ab18d3-78db-4495-a56e-55883191f938	4	4	5	5	5	4	5	5	4	5	4	5	4	5	5	5	5
us-east-1:05ae059e-6011-456a-b1d4-c97958aca70a	4	3	3	3	5	4	5	3	5	4	5	4	4	5	5	5	4
us-east-1:05b54a10-7c7b-4ff3-b42e-fe01443cbe86	4	2	3	4	4	4	4	4	4	4	4	4	3	3	4	4	4
us-east-1:05b7bca0-8cfd-4c66-9026-9609b254f9fe	3	3	2	2	4	3	4	3	2	4	2	4	4	4	4	4	4
us-east-1:05bcabc9-6940-4011-85fc-6ad81f59dbac	4	4	5	3	5	4	4	4	4	5	4	4	3	5	5	4	4
us-east-1:05bd53ce-edfa-46bb-a35d-c2896c561fca	4		4	3	4	4	3	4	4	5	3	3	2	3	4	3	3
us-east-1:05cb25fd-9e7f-4afb-b852-e93692fb4467	3	2	2	4	4	4	2	3	4	4	3	4	2	3	5	4	4
us-east-1:05cb4bc4-bb1e-4e4f-8f25-29aa4a2968cd	4	4	3	4	4	5	4	3	3	5	4	3	3	4	5	4	3
us-east-1:05cf3ebd-69bb-44dc-9834-9502ec8dcb0d	4	3	3	4	4	3	4	3	2	5	3	4	3	3	3	4	4
us-east-1:05d6eab9-6713-4c8c-b8b5-872666525dad	5	2	3	5	3	4	5	3	4	5	4	5	4	5	4	3	3
us-east-1:05db20a5-b766-4b9c-91d5-d4a2be7f4049	3	4	5	5	5	3	5	4	5	4	4	3	3	4	3	5	4
us-east-1:05dedef2-0ed0-4db1-867c-18a126327c9a	4	4	4	4	4	4	4	4	3	3	4	4	3	5	5	4	4
us-east-1:05e67744-5e74-43e8-8000-97d1121cd4af	5	2	3	5	3	4	5	3	4	5	4	5	4	5	4	3	3
us-east-1:05f188b6-e05e-4f3d-af11-4126a884230f	3	4	4	5	4	3	4	3	3	4	2	3	4	3	4	4	4
us-east-1:05f484b4-aeda-4ec0-9672-44f73a5b997c	3	4	4	5	4	3	4	3	3	4	2	3	4	3	4	4	4
us-east-1:0600b310-190b-499c-927f-b1679f2b8e83	1	2	2	1	3	4	3	4	2	3	4	1	1	4	4	3	3
us-east-1:06023d4f-b7f7-47d0-b7e8-ba59a6a0e222	3	3	3	3	4	4	2	1	2	2	2	2	2	5	5	5	4
us-east-1:0607f470-0e14-4bcd-a42f-6e5ba9676c64	4	3	3	3	3	3	3	3	3	3	3	2	3	3	4	3	3
us-east-1:06198269-20ee-4ae4-ab0c-173b1ecc2d00	2	3	4	5	3	2	4	3	4	3	4	3	4	3	4	3	3
us-east-1:0619cb09-e6fe-46ec-a6fe-d992d47bbac3	4	3	3	4	4	4	4	4	4	5	4	3	2	4	5	4	5
us-east-1:0627ba17-05b2-4445-b900-b67d6e41d98d	5	5	4	4	1	2	1	1	1	1	1	4	5	5	5	5	5
us-east-1:06283fe8-140b-474d-a0d3-9cd9d1edb254	4	5	4	5	5	3	5	4	5	5	5	5	4	5	5	5	5
us-east-1:062dc16d-7c85-4d65-8a9b-ce1e15a951cb	2	4	4	5	4	4	3	4	3	5	4	4	3	5	5	4	4
us-east-1:062f16e9-48ef-4795-b0c9-27d81bef406d	3	3	2	3	4	3	2	4	4	4	4	5	4	4	3	3	4
us-east-1:06478d97-b932-477e-b7d7-622e7a7c9892	4	3	3	2	4	4	4	3	4	4	3	3	4	4	4	4	3
us-east-1:0665c14d-dca4-49ee-a87d-3e306695fd89	2	4	4	5	4	4	3	4	3	5	4	4	3	5	5	4	4
us-east-1:06824d1f-f395-4890-9452-80f68e1e27f2	3	4	5	4	4	4	3	1	3	2	5	4	5	5	5	5	4
us-east-1:0689356e-ab5c-4f9b-9836-3ed9bea2ef24	3	3	4	3	4	4	4	4	4	4	3	4	3	4	4	4	4
us-east-1:06931306-e63e-48a7-ac34-7d1611dcdd3c	4	4	3	4	4	4	3	3	4	5	4	4	3	4	5	4	4
us-east-1:069590af-045c-4d17-b03f-1d84032ef2eb	2	4	4	5	4	4	3	4	3	5	4	4	3	5	5	4	4
us-east-1:0696ccff-d3cb-44ae-8e8d-e5a9684a2ac3	4	3	3	4	5	4	4	5	4	5	4	5	5	4	5	5	4
us-east-1:06a67576-2d2f-499b-99fd-93494db57e2f	4	5	5	5	4	4	4	5	4	4	4	5	4	4	4	4	4
us-east-1:06bb21ba-f834-44dd-bfe1-1214add10cd9	2	2	3	4	3	4	3	4	2	4	3	4	2	4	4	4	4
us-east-1:06bbea87-4127-48f8-a039-0baf8dcac668	3	3	2	4	4	3	2	1	3	2	4	4	5	3	4	4	4
us-east-1:06bc63e7-092e-4866-9dbe-3e4805df0428	4	4	5	3	4	4	5	3	2	5	4	4	4	5	5	5	5
us-east-1:06d3d5df-9507-4777-aa64-10bd98632b61	4	2	3	3	4	4	3	1	2	3	4	2	2	4	4	4	4
us-east-1:06ef80bb-64a6-43fc-a4a3-7edb8893b528	3	3	3	4	3	4	3	1	3	3	4	4	3	5	5	4	5
us-east-1:0702b4f4-0b0e-44a6-a2dc-1a59c8c9e26d	4	2	3	4	4	4	3	2	4	3	3	3	2	3	4	3	3
us-east-1:0707261e-9c95-4c1d-8523-8281fce2c6d4	2	5	4	3	2	2	2	3	2	3	5	5	5	3	3	2	3
us-east-1:070c09ed-d715-4911-8acc-57926faccd46	3	1	4	3	3	3	3	3	3	3	3	3	3	3	3	3	3
us-east-1:0720fda7-89f7-4338-b9b8-f9adb9918664	3	3	2	4	4	4	3	4	4	3	4	5	3	3	5	3	3
us-east-1:07270681-15eb-4ede-9825-e2444def1161	2	3	4	3	5	3	3	2	4	4	5	3	4	5	4	4	3
us-east-1:072901bb-c521-4581-b398-9a13d7fafa18	4	4	5	3	5	4	5	5	5	5	4	2	3	3	3	2	2
us-east-1:07327d36-4bc1-4fd4-91d4-a4e709f75b54	3	2	4	3	3	4	4	4	4	4	3	3	3	3	3	3	3
us-east-1:073f2d82-17a8-477d-a17c-c4c776e95caa	4	3	3	4	4	3	3	2	2	2	4	4	3	4	4	4	3
us-east-1:073ffdbf-6db2-4af4-ace4-662da875230b	5	2	2	3	4	4	1	3	2	5	5	3	3	2	3	1	2
us-east-1:0742d488-0870-483a-a61e-ad4c0a921f3d	3	3	3	3	3	3	3	3	3	3	3	3	3	3	3	3	3
us-east-1:0744d245-4d94-48ce-b6a7-f733e2e8adc5	3	3	4	4	4	4	5	4	3	4	5	4	4	5	5	4	4
us-east-1:0752250c-b09a-4265-b096-5b6d5aba9aa9	4	3	3	3	4	4	2	3	2	4	4	4	3	4	4	4	4
us-east-1:07560bc5-5125-470a-b8f7-a9bf97c3a9d7	1	4	3	3	2	3	2	1	2	5	4	3	4	2	4	2	1
us-east-1:0776938d-f5ee-42bb-8ba9-3aeaa32383ab	4	3	3	4	5	5	4	3	4	4	4	3	4	4	5	5	4
us-east-1:077f9dc9-083d-474b-a6f5-dd265ca43e89	4	3	4	4	4	5	5	4	4	5	4	4	4	5	5	5	5
us-east-1:079233f8-f167-4cd2-a563-548b42d9c4e8	4	4	5	4	4	5	4	3	4	5	4	5	4	5	4	5	4
us-east-1:07a6c440-0eb8-4ea2-92a6-75201c459d85	4	4	4	4	3	4	2	4	3	3	3	3	3	3	3	3	3
us-east-1:07c20bf4-64ad-4ebb-b8a7-9d65247cc430	3	3	2	4	4	4	4	3	2	3	4	4	2	4	4	4	4
us-east-1:07c907b7-ab69-47d9-b670-b8b80ba01ef5	4	3	4	5	4	3	3	4	4	3	3	5	5	4	4	4	4
us-east-1:07d19d5a-2934-4dea-bdb4-9703ceaa62fe	3	3	3	5	4	5	3	2	2	3	5	5	5	5	5	3	2
us-east-1:07d5a4d3-b858-43f5-bdca-b0e67400b9a0	5	3	4	5	4	4	4	2	4	3	4	3	3	5	5	4	4
us-east-1:07e6b051-073e-4c23-a486-712429656c60	5	3	4	5	4	4	4	2	4	3	4	3	3	5	5	4	4
us-east-1:07f1c6fe-66a6-4656-b3e8-7ae54489c1da	2	3	2	4	5	4	4	4	4	3	3	3	3	4	5	4	4
us-east-1:07f3ebf5-d458-4810-8db1-36c7ce9515a5	2	3	2	4	5	4	4	4	4	3	3	3	3	4	5	4	4
us-east-1:07f4dfaa-e3a0-4387-b943-8c6b4155d4d8	4	4	2	4	1	4	2	2	3	1	4	3	3	5	5	5	5
us-east-1:07f86a72-10e0-43ef-a94d-0350b61d37e2	3	2	2	3	4	3	2	2	3	3	2	2	3	4	4	4	4
us-east-1:08048a68-20ee-4732-b0c7-9da97fad50d2	3	3	3	4	3	5	4	3	4	4	4	2	2	4	4	3	3
us-east-1:080c2c6a-c2bb-4e06-854b-76c72887be73	4	3	4	4	4	5	5	4	4	5	4	4	4	5	5	5	5
us-east-1:08108274-69bb-4cdf-82d6-1571091e4595	4	3	4	4	4	5	5	4	4	5	4	4	4	5	5	5	5
us-east-1:081392a4-6daa-48d3-a711-0ed3da364da5	5	3	2	4	4	3	3	3	4	5	4	4	2	4	5	4	4
us-east-1:08159d45-7ac2-4447-929f-0f342af7a582	2	2	3	3	3	3	2	1	3	3	4	3	2	5	5	5	5
us-east-1:08173d17-1306-4c86-a442-5d528681eaeb	1	3	3	3	4	4	4	4	4	5	4	3	3	5	5	5	4
us-east-1:082a6714-d0af-4e67-83b8-1a0e6d261dd0	4	2	3	3	4	4	4	4	4	4	4	3	3	3	3	4	3
us-east-1:082ca2ea-78e4-4ecd-93b9-42abc1e2f516	3	4	4	4	4	4	4	3	4	4	4	4	3	5	5	5	4
us-east-1:083a0d37-0ebd-4dae-bdc5-4597707686bb	4	4	3	5	3	4	2	3	3	4	4	4	4	4	5	5	4
us-east-1:083b1772-99e6-453c-8053-b1ec33328491	4	3	4	5	5	5	5	5	5	5	4	5	4	5	5	5	4
us-east-1:08533e0e-d01b-4efa-8f1b-fcaa964f7b4d	4	4	3	3	2	3	2	2	3	3	5	2	3	4	5	5	5
us-east-1:0858df24-f3ac-4ae9-b578-224eea73bba0	4	3	4	5	5	5	5	5	5	5	4	5	4	5	5	5	4
us-east-1:08646c9e-7a8c-4e70-85db-dd1291e87a2c	4	1	3	4	3	3	2	1	2	2	3	4	3	3	4	4	3
us-east-1:086d4857-d7a8-4023-abfd-8ed726464f21	2	3	2	3	4	3	2	3	4	3	5	5	4	5	5	4	3
us-east-1:087096bf-01b7-4de9-9e2e-37b9595d052a	4	4	3	3	4	3	2	3	3	2	4	4	3	4	4	4	4
us-east-1:08733860-88f8-418f-8df1-7bfc18c6e6c4	4	2	2	3	3	4	4	3	3	4	4	5	4	4	4	3	4
us-east-1:08910f3c-5238-4a27-b66a-71cf10df1cf3	3	3	2	3	5	4	4	4	2	5	2	3	2	3	4	3	3
us-east-1:089c7c34-48d6-46ae-9e26-b57520f38844	4	3	5	3	4	4	2	2	2	3	3	4	3	4	4	4	4
us-east-1:08a2a0ea-5bf0-40c4-b16b-c0ccf23e5151	5	4	3	4	5	4	4	4	4	5	4	5	5	5	5	5	5
us-east-1:08a6b7f8-5cfe-4730-8b6e-ad57ed3ad96f	5	4	3	4	5	4	4	4	4	5	4	5	5	5	5	5	5
us-east-1:08ab4e6e-8dea-42ed-97e3-311b80798475	4	4	3	4	4	4	4	3	3	3	3	4	4	3	4	3	4
us-east-1:08b21133-8c04-4c66-8c62-fce3f739970a	5	3	4	5	3	4	4	3	3	3	3	3	4	5	5	4	3
us-east-1:08b9de25-2c92-4241-9f03-867c325f5ec9	5	3	4	5	3	4	4	3	3	3	3	3	4	5	5	4	3
us-east-1:08bb2e8b-909f-461e-9d1d-a32889911c2e	4	4	5	4	4	5	4	5	3	5	3	3	2	4	4	4	4
us-east-1:08c1e8a0-27f4-4ee6-8c57-b2a83ecf6372	2	3	4	4	4	4	4	2	3	3	4	4	4	4	4	4	4
us-east-1:08deb48e-6a43-4484-83e2-ecfb828f1b96	4	5	5	5	5	4	5	4	5	5	5	5	5	5	5	4	5
us-east-1:08e4ba5b-9500-4a77-89a9-07c5df553f35	4	4	5	4	3	2	4	2	3	5	5	4	3	5	5	5	5
us-east-1:08fca147-5384-474f-adc0-de8e1c7509b8	3	2	3	4	2	4	3	2	4	3	5	5	3	4	4	3	3
us-east-1:09114677-891f-44ed-910e-9c761549f314	3	3	2	4	4	3	4	3	4	5	4	3	3	4	4	5	4
us-east-1:0912764a-475c-4f06-a066-d23f3e4a2dd1	3	3	2	4	4	3	4	3	4	5	4	3	3	4	4	5	4
us-east-1:0927b036-64ce-47cc-9a7c-7d9df36c9044	5	4	4	3	4	5	4	3	5	5	4	3	4	5	5	5	5
us-east-1:0943cb4a-664a-4b9d-8559-040d14cb04e4	3	3	3	2	2	1	3	1	1	2	3	4	2	1	3	1	1
us-east-1:09489f94-5bf3-4f02-8952-c646689ff753	3	3	3	3	3	3	3	3	3	3	3	3	3	3	3	3	3
us-east-1:0953d2d6-f287-4f69-92e6-2a43ef8b2183	4	3	1	3	4	3	2	3	4	4	4	2	3	4	5	3	4
us-east-1:096aa0a8-e2e3-43aa-987a-4514d7e03269	5	3	3	3	5	5	5	5	4	5	5	5	5	5	4	5	5
us-east-1:09833654-dbaa-4aef-95b0-f4941ea37278	4	2	3	4	2	4	4	3	3	4	4	3	3	5	4	4	4
us-east-1:0990edc5-05a7-4c58-958f-a75942015eb5	3	2	4	3	4	4	1	3	2	3	4	3	3	5	4	5	4
us-east-1:09afbb00-4d3e-4ca3-86ea-25d30275a32e	4	4	4	3	4	4	4	5	5	5	5	5	5	5	5	5	5
us-east-1:09bf7793-f1b8-4c67-93cc-ecfaca2cb7a1	3	2	3	3	5	4	4	3	4	4	3	4	4	5	5	5	5
us-east-1:09ca6c37-3fe4-48aa-9278-4e7afdcdd5f8	3	3	3	4	2	5	3	5	2	5	2	3	3	3	3	3	2
us-east-1:09d03b3b-927a-4545-ae33-2e26d57df426	4	3	3	3	4	5	5	4	4	5	4	4	4	5	4	4	3
us-east-1:09e8d6c0-1429-45e0-ab3f-8850335e16dc	3	3	4	4	2	4	4	2	4	4	4	4	2	4	3	5	4
us-east-1:09f3b622-375a-4f4f-8061-291b2451e186	3	3	4	3	4	4	3	3	4	5	4	3	3	4	4	4	4
us-east-1:09f3ce8b-1f32-4b3d-9464-c9ac871ff09c	4	4	4	4	3	5	4	5	4	5	4	5	5	5	5	5	5
us-east-1:09f8bc90-490c-42cf-a49c-734128a38696	3	3	3	3	4	3	2	2	3	2	4	4	4	5	4	4	5
us-east-1:0a01a92a-0045-42c6-96ba-2c465d9b4980	5	4	3	4	3	4	4	4	4	4	3	3	4	4	4	5	4
us-east-1:0a047c29-3767-4383-932b-59c800e9ae7d	4	3	3	3	4	5	5	4	4	5	4	4	4	5	4	4	3
us-east-1:0a07fbcb-c6fa-42fa-a04b-36f544e303f5	3	3	3	4	2	4	3	4	2	4	3	3	3	4	4	2	2
us-east-1:0a144f89-b3d3-4c24-8964-6d14f4dc7fc4	5	3	4	3	4	5	3	4	2	4	4	4	3	4	5	2	3
us-east-1:0a1b2d70-b7a5-431c-9a33-0d006fa69190	5	4	2	4	5	3	3	1	5	5	5	4	5	5	5	5	5
us-east-1:0a2eb08f-5050-4efd-b57f-39ff6cb3a4c6	4	4	4	3	4	4	4	3	4	5	5	4	5	5	5	5	5
us-east-1:0a3c13be-725a-48b7-b68f-06eb990178d2	4	3	3	3	2	5	4	4	3	2	4	3	3	5	5	3	4
us-east-1:0a3d5400-085b-47bb-bef1-36e8ad51c160	3	3	4	3	3	4	3	3	2	3	3	4	4	4	4	4	3
us-east-1:0a49a5b4-1b21-45c5-b174-4a0a87fd8498	3	2	2	4	4	4	2	4	3	5	4	4	4	5	5	4	4
us-east-1:0a55a91c-fb77-4649-b39b-7014c01f02e9	4	4	5	4	4	4	2	1	4	2	3	3	4	4	3	4	4
us-east-1:0a5f6a0b-3ca0-456c-8424-6a7340616fbf	4	2	3	4	4	4	4	3	4	3	5	5	3	5	5	4	4
us-east-1:0a68b455-0246-4ed3-b231-197c389bfc67	3	4	4	4	3	4	4	3	4	4	3	3	4	4	4	4	4
us-east-1:0a6922cf-7021-4b71-b3ce-190ee401b43f	4	3	3	2	4	3	3	2	4	3	3	4	3	4	3	4	4
us-east-1:0a6ba682-c6e5-4af4-9f14-07785b9de386	4	3	3	3	4	3	4	2	3	5	4	4	3	3	3	3	3
us-east-1:0a7836bb-7c2f-4b30-b1c7-3fbfa28e5f04	5	5	5	5	5	4	4	3	5	4	5	5	5	5	5	5	5
us-east-1:0a919574-bad3-4151-8848-c6df43854444	5	5	3	4	5	4	4	4	5	3	4	4	4	5	5	4	5
us-east-1:0a9f6c08-028b-40ce-bbdc-5ffcdb925fc4	4	5	5	5	4	4	2	3	5	3	5	5	4	5	5	3	5
us-east-1:0acfbdfa-5b54-4631-a340-2dc9cef13a50	4	3	5	4	4	4	3	3	3	5	4	4	4	3	4	4	3
us-east-1:0addcb98-d008-489e-8745-c26558bb12ac	5	5	4	5	5	5	5	2	4	5	5	5	5	5	5	5	5
us-east-1:0aeca89e-c039-46a1-83db-410e62645999	4	3	3	3	4	5	5	4	4	5	4	4	4	5	4	4	3
us-east-1:0af06699-fe8c-45f2-8fad-c7d4d435e098	3	3	3	4	4	2	2	2	2	3	3	3	2	3	4	3	3
us-east-1:0af9ee1b-ee6f-4399-aee9-b6d544b48959	3	4	4	4	4	3	4	2	3	5	4	4	4	4	5	4	4
us-east-1:0b0c7f05-8489-4a21-ac24-bd1c8b33f457	1	1	1	1	1	1	1	1	1	1	1	1	1	1	1	1	1
us-east-1:0b12b111-084d-4efe-8b46-bb5bd55b513b	1	2	3	4	4	4	4	4	5	3	4	4	5	5	5	4	4
us-east-1:0b12c37c-7462-460f-908f-fca48735c4ab	4	2	1	3	2	5	1	2	2	2	2	4	5	5	4	3	2
us-east-1:0b1a1320-b549-4700-94b7-60e1d0326170	5	4	4	5	4	4	4	4	4	5	4	5	4	5	5	5	5
us-east-1:0b1c06e6-04b8-4f25-b98a-34f004798bb4	3	3	3	3	3	3	3	4	3	1	2	3	4	4	4	4	4
us-east-1:0b1e806c-8a44-4016-9d7c-31e76330f4d6	4	4	4	4	5	5	4	1	4	5	5	4	5	4	5	4	5
us-east-1:0b2a5a15-f669-4e08-a9d4-319abc9dc44f	5	4	4	5	4	4	4	4	4	5	4	5	4	5	5	5	5
us-east-1:0b2fa48c-f47b-4c87-b0ad-ffcb1418870e	5	5	5	5	4	4	3	2	5	5	5	5	4	5	5	5	5
us-east-1:0b360397-7dc2-4e1c-a269-9552e9c5eb42	3	3	3	2	5	2	4	5	5	4	4	3	5	5	5	5	5
us-east-1:0b3bfbf5-ae40-481c-ae02-c34eacbbd9bb	3	2	3	4	4	2	4	3	3	5	4	5	3	5	5	5	5
us-east-1:0b430e7e-e756-44f2-9248-ec83caa3cf66	3	4	4	5	2	3	3	2	3	4	3	2	3	4	4	5	4
us-east-1:0b5a4c49-54d0-4455-891b-903036b8b682	5	4	3	5	4	1	4	2	2	4	3	4	3	4	4	2	2
us-east-1:0b79e37e-c243-485f-a0a7-d8d4f412cf49	5	4	4	5	5	5	5	2	5	5	5	5	4	5	5	5	5
us-east-1:0b84ae03-b831-433c-b2a0-acedb95dc58d	4	3	4	4	2	3	4	2	3	1	3	4	4	5	5	4	3
us-east-1:0b8e9bda-ddd2-4304-b7d3-22ce76b15385	3	3	3	4	5	3	3	3	4	5	4	4	4	4	4	4	4
us-east-1:0b983061-e613-4c49-ac0d-eb90d3115a42	3	3	4	4	2	2	2	2	3	5	4	4	1	4	4	3	3
us-east-1:0b9d7482-0d38-4d78-96ac-cfb4832194ec	4	4	4	3	3	4	3	3	3	4	4	4	4	4	4	4	4
us-east-1:0b9eb850-284d-4df2-a9aa-e31988c406fd	3	2	3	4	1	4	3	4	2	3	3	3	1	1	2	1	1
us-east-1:0ba72b9d-eede-4bf0-8b1b-9d24ec7c2e4e	4	3	4	3	3	3	4	3	3	4	4	3	3	4	5	4	3
us-east-1:0bb011a3-485c-4ee9-af18-99d96b4a6303	4	4	3	3	3	4	4	4	4	4	5	4	5	5	5	4	4
us-east-1:0bb2c9b5-1a23-4a6d-9371-dc80c16a72d5	5	3	4	3	4	4	3	4	4	4	5	5	3	5	5	5	5
us-east-1:0bbaef90-0fc2-4bd5-88db-c0a778687312	3	4	4	4	4	4	4	3	4	4	4	4	4	4	4	4	5
us-east-1:0bd78555-bc5b-4c60-991e-a447a78bc946	2	2	4	3	3	5	2	4	4	4	5	4	2	2	2	2	2
us-east-1:0bdc3c97-7ff2-438f-96dd-3cf3a6530933	2	4	4	3	2	4	4	1	3	1	4	4	4	4	4	4	4
us-east-1:0bdcbe65-96c3-4942-81c4-77100b090f16	4	3	3	4	4	3	4	4	5	4	4	4	4	4	4	4	3
us-east-1:0bdfa72b-1643-41dc-adce-6a6a3bae7066	4	2	4	4	4	5	2	3	5	5	5	4	2	5	5	5	5
us-east-1:0be9d811-efad-4c7d-ac05-615350aa82e6	2	4	4	3	4	3	2	1	2	3	4	5	3	5	5	5	5
us-east-1:0bf26013-552e-473d-b6f0-f93bc7fa4416	4	4	3	3	3	3	4	2	3	3	4	3	3	4	4	4	4
us-east-1:0c015768-d551-4bed-9dca-573a7792bf46	2	4	4	3	4	3	2	1	2	3	4	5	3	5	5	5	5
us-east-1:0c03350c-f4f9-4ee1-83a1-b61abaed12b7	4	4	4	5	4	5	4	3	4	3	3	4	2	5	5	4	4
us-east-1:0c04ed48-2c47-4c0e-937c-3f9465be519a	5	4	4	4	5	4	5	1	5	5	5	5	4	5	5	5	5
us-east-1:0c1728a0-a8b5-417c-8da9-3dbd9b94218a	4	3	4	4	5	3	3	3	4	5	3	4	4	4	4	3	4
us-east-1:0c3433e3-e619-4eea-965d-615fdef82302	3	3	4	4	5	5	5	3	4	5	4	4	4	5	5	5	5
us-east-1:0c39f476-4d8c-4467-a2d4-eae6a286c164	5	3	3	4	3	4	3	4	4	4	4	5	5	5	5	5	4
us-east-1:0c44d2fd-c7e7-4541-be57-59635172e171	5	5	5	5	5	5	5	5	5	5	5	5	5	5	5	5	5
us-east-1:0c4e28e7-604c-4ced-be71-f4de003a48bb	4	3	4	3	4	4	2	3	2	5	4	4	2	4	3	3	3
us-east-1:0c4fc940-8217-4c86-9905-b4e5db46fa73	3	3	3	3	4	4	4	4	4	3	3	3	3	4	4	3	4
us-east-1:0c5075e4-2512-49a4-a0d2-68f6601ea634	5	5	5	5	5	5	5	5	5	5	5	5	5	5	4	5	5
us-east-1:0c701c74-d8f9-4833-ab57-416f0f7c5846	4	4	2	5	2	4	2	3	2	3	4	4	3	2	5	2	2
us-east-1:0c80dfd3-2b80-489a-b534-0058b147afa7	3	3	1	4	4	5	3	4	5	5	5	4	2	2	3	3	2
us-east-1:0c8210b9-ed87-432e-851e-b1adae29ad92	4	3	2	3	3	4	3	3	4	3	5	5	5	5	5	5	5
us-east-1:0c83ee9a-a47a-49ff-bd43-5a88e53e02de	5	3	4	1	3	3	4	2	4	3	3	3	5	5	5	5	5
us-east-1:0c848bbd-94b6-4c73-82b9-bd8c7d5f13df	4	3	3	4	3	3	2	4	3	4	2	4	2	4	4	4	4
us-east-1:0c850fcc-9bad-444d-ab9b-845e94f1826b	4	3	3	4	3	3	2	2	2	2	3	2	4	2	3	3	3
us-east-1:0c899eb8-6415-4a93-983e-698fcd7f9300	3	2	2	5	4	4	2	5	3	5	3	3	2	1	4	2	1
us-east-1:0c9cdfc7-8bac-4ec8-9fea-c96b34556d1e	4	4	3	4	4	3	3	2	4	4	4	3	4	4	4	3	4
us-east-1:0ccdf2e9-42b7-4180-bfe1-0a281915dbc8	4	4	5	3	3	3	4	1	5	3	3	5	4	5	5	4	5
us-east-1:0cd2b4be-8c9b-457e-bb22-615fe56d3cbd	4	3	4	5	4	5	4	5	5	5	3	5	4	5	5	5	5
us-east-1:0cdc047c-ad5b-48f4-bf83-8589235e9c38	4	3	4	5	4	5	3	4	2	3	4	5	4	5	5	5	5
us-east-1:0cee7d56-6513-45b3-8fa5-635febfcf537	4	3	4	5	4	5	3	4	2	3	4	5	4	5	5	5	5
us-east-1:0cf4b511-0e6d-43f4-8413-fb429c1604b8	2	2	2	2	4	4	3	3	2	4	4	2	2	3	4	3	2
us-east-1:0cf6aa11-3073-4fc9-b253-395fb4e7588a	4	3	2	4	5	5	5	5	5	5	5	5	5	5	5	5	5
us-east-1:0cfce0f5-d8ab-4291-9a4f-387d1f655621	4	2	2	3	2	3	2	1	3	2	2	5	3	4	4	4	4
us-east-1:0d087838-d429-42ec-b80f-e7b525f0f242	4	4	4	3	4	3	4	3	4	4	3	3	3	4	4	4	4
us-east-1:0d0a4f56-7ec4-4af5-9272-41090a6084a2	3	3	3	3	1	2	1	1	2	2	3	3	4	5	4	4	4
us-east-1:0d0bc345-ae43-45bc-a948-45312035afa0	3	3	3	4	4	4	3	1	4	2	1	2	4	5	3	5	3
us-east-1:0d2a64f2-e07d-47cf-9333-fe01ffbe0383	4	5	5	3	5	5	5	3	5	4	5	4	5	5	5	5	5
us-east-1:0d2d77a7-5b22-45c0-b37a-221af4a8f404	3	3	4	4	5	4	3	4	4	5	5	4	4	5	5	5	5
us-east-1:0d3191ef-1f34-44f9-817e-0365e8e95615	4	3	3	5	4	5	4	3	2	3	4	3	3	3	4	4	3
us-east-1:0d327044-b093-4271-ba2b-aba070ea60e1	2	3	3	3	4	2	3	1	3	4	3	2	2	4	4	4	4
us-east-1:0d331235-2284-434c-bfac-1646e4ac7467	3	4	2	4	4	4	4	3	4	3	4	3	4	4	4	4	4
us-east-1:0d345a8a-fcd9-415c-9dfe-d33d3836f9a2	3	4	4	4	5	3	4	2	4	4	3	4	3	5	5	5	4
us-east-1:0d37100e-2e54-4977-92cf-ad729fdb5b03	3	4	4	5	4	4	4	4	3	5	4	5	4	4	3	5	4
us-east-1:0d3830c5-4bc3-4274-b5fc-f9eeea18e7e5	1	3	3	3	3	4	4	2	4	3	3	4	4	3	4	4	4
us-east-1:0d3a4ed2-d881-4250-b332-c197ff4eed7a	4	4	3	4	4	4	4	2	4	4	4	4	4	4	4	4	4
us-east-1:0d48b0bb-220a-4ad6-8df4-e7a93ae770c8	4	3	3	4	3	4	3	2	3	3	4	4	3	2	3	2	2
us-east-1:0d6eecfb-652e-4405-a003-8cfbe82e63eb	3	3	2	3	3	4	4	3	2	3	4	4	3	4	4	3	4
us-east-1:0d7299ca-174a-4249-b789-d55c8e92c6f1	2	4	4	4	4	3	3	1	5	4	5	3	4	5	5	4	5
us-east-1:0d72b730-a0b8-4c02-bfcb-6835f2681c2a	5	3	5	3	4	4	5	3	5	5	5	4	4	5	5	5	5
us-east-1:0d87a80c-6752-44de-9264-f3cd2ed207fc	3	2	4	4	5	3	4	1	2	5	5	2	2	5	5	5	5
us-east-1:0d9a39a6-c2c1-44b0-8430-502bd7245117	4	2	3	4	4	4	4	4	3	4	3	4	3	4	4	4	4
us-east-1:0da7d325-3e4f-4c46-9816-92aae7939374	4	3	3	3	4	4	4	4	5	5	4	5	4	5	5	3	3
us-east-1:0dbcd03f-e781-4189-807d-385c57e2c338	4	3	3	4	4	3	4	3	4	4	4	4	3	4	4	4	4
us-east-1:0dbf1e41-c7a0-494d-ba37-e61c71d644da	3	3	4	4	5	5	4	5	4	5	4	4	3	5	5	5	5
us-east-1:0dbfdc7c-68e1-4acd-8c83-5e4ab1fc3566	3	3	4	4	4	4	3	5	4	5	4	3	4	4	4	4	4
us-east-1:0dc1c667-01fd-4e4d-90cd-46c6a1d48181	3	4	2	4	3	2	3	2	4	1	4	5	3	5	5	3	2
us-east-1:0dc74920-9c29-421a-a142-fddf2ff672a3	4	3	5	5	4	4	4	2	3	3	4	4	5	5	5	4	4
us-east-1:0dc9ac5b-b446-4007-8771-954600a85409	4	2	4	5	5	4	4	3	3	4	4	5	3	3	3	2	2
us-east-1:0dd1f0d6-80d8-4e61-8e9f-28364a03c73d	3	4	3	3	4	4	4	3	3	5	4	4	3	5	4	4	3
us-east-1:0ddc16d4-2a07-4c5d-83ec-c3b8face12e5	3	3	3	3	4	2	3	3	4	4	3	3	2	3	1	3	2
us-east-1:0de766a4-61a3-4e9b-87e0-7b9ef13269c2	3	2	2	2	3	2	3	3	2	3	2	3	2	3	2	3	2
us-east-1:0df0039e-23e0-40b1-91b9-255ccf8e99ac	4	3	3	4	2	5	2	3	2	3	5	5	5	5	5	5	5
us-east-1:0dfd8a75-e5b2-4ebd-93f8-5bcaf2052cbb	4	3	4	4	2	2	2	1	2	3	4	4	4	4	4	4	4
us-east-1:0e06d3d8-ccf4-401d-9564-0804ba10450e	3	3	4	3	4	4	4	2	3	5	5	4	5	5	5	3	3
us-east-1:0e0885e7-28e7-492d-b758-51a711ecd89c	4	4	4	4	4	4	4	2	4	5	3	4	3	4	5	4	5
us-east-1:0e11ab32-9920-443e-a0f3-8f7896882680	3	2	3	3	2	3	2	4	2	3	3	4	3	4	4	3	3
us-east-1:0e16bb5b-09b2-49a1-857d-876ecb4a22ec	4	3	3	4	3	2	3	3	2	4	3	3	3	3	4	3	4
us-east-1:0e19192a-18d7-486b-979e-57fb11bbd233	3	3	2	4	3	4	4	4	5	3	3	5	3	3	4	2	2
us-east-1:0e1be095-b976-47a7-ba7e-ad3827fc5b46	4	3	4	3	3	4	4	3	4	5	4	4	4	5	5	4	5
us-east-1:0e1e2ed2-994c-43bb-99e6-f87f12815c0b	4	3	4	3	4	4	4	2	4	4	3	4	4	4	4	4	4
us-east-1:0e316b7d-3b59-4cc6-8507-d3120fefe4ce	3	3	3	4	3	4	3	1	4	3	3	5	5	5	5	5	5
us-east-1:0e41dd4a-c8c1-425f-82dc-8e97daac1260	2	3	3	4	4	3	2	2	2	1	2	3	2	4	2	4	3
us-east-1:0e48baa3-6e5b-4bf8-991a-30f23ea0b0ed	3	4	4	3	4	4	1	2	2	3	3	4	3	5	5	5	4
us-east-1:0e526f27-09e6-48c1-b782-2168f4da8425	3	3	3	4	1	2	2	1	2	5	3	2	2	3	5	4	3
us-east-1:0e65526c-769f-4c82-942f-7d663f36f73c	5	4	4	5	4	4	4	5	3	5	4	5	3	3	5	4	3
us-east-1:0e6ac5f9-3c50-44a6-accc-e6dfb0a6ffdd	4	3	3	3	2	4	3	2	2	2	4	2	2	5	5	2	4
us-east-1:0e702e18-3975-4c09-b042-8c1936f49ce9	5	4	4	4	4	5	4	1	5	5	5	5	4	5	5	5	5
us-east-1:0e786796-d51b-4b77-b0e6-98ae1443ca87	3	4	5	3	4	5	4	3	2	4	4	2	3	5	5	4	4
us-east-1:0e793e8a-15fb-42fc-80cf-b766f7791aff	3	4	3	4	4	4	5	3	4	5	4	4	4	5	5	5	4
us-east-1:0e7c03f6-6ff8-4c3c-8101-12a5e713e2c9	3	4	3	4	4	4	5	3	4	5	4	4	4	5	5	5	4
us-east-1:0e7d9fad-a760-4bb5-8792-238a7fa5c690	4	4	3	3	5	4	3	3	3	4	5	4	3	4	4	2	2
us-east-1:0e846794-98a7-45fb-9e15-9fecc86f8d03	5	4	3	2	4	5	2	3	5	2	5	5	4	5	5	4	5
us-east-1:0e8e9ecf-22fd-4d1d-8169-1d72f2530212	4	2	2	3	4	4	3	4	3	3	4	5	2	4	4	4	3
us-east-1:0e95d4cc-1aea-4889-a930-c1dfedd2f275	4	2	2	3	4	4	3	4	3	3	4	5	2	4	4	4	3
us-east-1:0e999895-3645-4047-91e0-15c0b3416ee6	4	4	3	5	5	4	3	1	4	5	5	4	4	5	5	4	4
us-east-1:0ea97ad8-65ea-43d2-8aab-900ea57075dc	3	3	4	3	4	4	4	2	3	5	5	4	5	5	5	3	3
us-east-1:0eaf1f47-d785-401f-9553-1e3dbb5cf094	4	2	2	3	3	5	3	3	2	5	5	4	3	3	3	3	3
us-east-1:0eb5270e-90f6-4fd5-ac90-6321474febf6	3	3	2	3	3	3	2	4	3	4	4	3	3	4	5	3	2
us-east-1:0ebd4c5e-139a-4439-8616-c32b079e52bf	4	3	4	5	3	4	3	4	3	3	4	5	3	4	4	4	4
us-east-1:0ec44e73-25a2-4cc8-866c-3d51dbf1ad6a	4	4	3	4	4	4	3	2	3	5	5	5	5	5	4	4	3
us-east-1:0ec50251-9333-4fa1-bbca-650ca26d4ed7	3	4	3	3	4	2	2	2	2	3	3	3	4	2	3	3	3
us-east-1:0ed080ce-d235-4316-b6dc-e8649bd06b4a	4	4	3	4	4	4	3	2	3	5	5	5	5	5	4	4	3
us-east-1:0ee15799-e4e4-4d88-ace7-718be7f601ae	4	4	3	4	4	4	3	2	3	5	5	5	5	5	4	4	3
us-east-1:0ee9e50c-1bf7-4c88-b238-63c068aebaf1	4	4	2	5	2	4	4	1	4	5	4	3	4	5	5	5	5
us-east-1:0f00e00c-6c59-4225-823c-cf61d34bd1e1	4	4	4	4	4	2	3	3	4	2	4	4	4	3	4	4	4
us-east-1:0f0b03e0-9ca3-47dc-a5e9-595241368e60	1	1	2	2	4	2	3	3	4	3	4	3	3	5	5	4	5
us-east-1:0f13a1a6-8e1d-4cab-b0e3-7ad08f7517c8	3	4	4	4	5	3	2	2	4	5	4	3	3	5	4	5	5
us-east-1:0f144b0d-28ce-4165-be1e-7a94b59fe792	4	2	2	3	3	3	2	1	4	3	3	3	4	2	4	3	3
us-east-1:0f17fe01-bebe-43d2-9c73-7ef930bf3d70	1	3	5	4	3	3	1	2	1	5	1	3	1	4	4	4	4
us-east-1:0f2335ea-e04a-4298-931b-9bb46aa35736	5	5	5	5	5	5	5	3	5	3	5	5	5	5	5	5	5
us-east-1:0f258dcb-7838-4a54-98ab-4ecab889a8c3	4	3	3	4	3	3	3	3	3	3	4	4	4	4	4	4	4
us-east-1:0f2c90e6-4625-44ee-94b8-244b0387012f	3	3	3	3	4	3	2	3	3	4	4	3	2	4	4	4	4
us-east-1:0f325d63-0035-47db-b02e-e3163525aee0	4	3	4	4	4	4	4	4	4	4	4	4	4	3	3	3	3
us-east-1:0f3462b7-2ead-4456-ae93-1e425af78e25	4	3	3	4	3	3	3	3	3	3	4	4	4	4	4	4	4
us-east-1:0f38d270-9aed-4849-907a-9914e8792e52	5	3	4	5	3	4	5	5	5	3	5	5	5	5	5	5	5
us-east-1:0f41118d-14ce-4805-9d6d-8944083d4795	4	5	4	4	4	3	4	3	3	5	4	5	4	5	5	4	5
us-east-1:0f44ae9c-3805-434e-a2ad-3dfaea2d5474	4	3	4	3	4	3	4	1	5	5	4	4	4	5	5	5	5
us-east-1:0f6790ae-8190-4eeb-98e1-702c6b130848	3	2	3	3	4	4	3	4	4	4	4	3	2	2	2	3	3
us-east-1:0f74f6de-b958-402a-9bb8-098717b2775a	5	2	3	5	3	3	4	5	2	3	5	5	3	4	3	3	1
us-east-1:0f8c87fc-fde8-4fe2-815a-627ac94b9d38	3	3	3	5	4	3	4	3	4	1	4	4	4	4	3	3	3
us-east-1:0f8ea2ab-39f5-4a6a-8e67-9da320d997ab	4	3	4	5	5	4	4	3	4	5	5	5	4	4	5	5	4
us-east-1:0f99f30e-e360-4935-a44a-b0e6379c7da5	3		2	4	4	4	2	1	2	5	3	4	3	4	4	4	4
us-east-1:0f9bb700-e33a-482e-895e-b454bb57b39b	4	3	3	3	5	4	5	1	2	3	5	4	3	5	5	5	5
us-east-1:0fa591ca-93c4-4287-9473-c45fb03f0850	2	3	2	4	4	4	3	3	4	5	4	3	2	4	3	3	2
us-east-1:0fb61e5e-6e2c-4bd0-a152-2342483e2f2e	3	3	4	4	3	4	4	4	3	4	4	4	3	4	5	5	4
us-east-1:0fbf7b84-93c5-4289-a235-9b35ba198bfd	4	5	5	5	4	3	4	2	4	5	4	3	3	5	5	5	5
us-east-1:0fd538e9-909c-4ccf-8510-0a46d5578b09	4	3	4	4	5	2	3	2	3	5	5	5	2	5	5	4	5
us-east-1:0fd585e4-067d-4975-b675-7359d0c4b941	2	3	4	3	3	4	3	4	3	3	4	4	2	3	3	2	3
us-east-1:0fddabdc-c48c-4f6e-9950-ad11f50eb37b	4	4	3	3	3	4	4	4	3	4	4	3	3	4	5	3	4
us-east-1:0fe790b6-2f33-4b1b-8205-52c856c6978e	3	3	3	3	4	5	3	5	3	5	4	4	4	4	4	4	4
us-east-1:0fffcd94-0add-4170-ac74-04f3172539eb	3	4	3	4	3	4	3	4	4	4	3	4	4	5	5	5	5
us-east-1:10098965-09d5-4588-913a-3a3095a17535	2	3	4	3	3	4	3	4	3	3	4	4	2	3	3	2	3
us-east-1:100a4904-d11c-43b9-9992-3ff7d7e1f504	5	2	2	4	4	5	4	4	2	4	4	4	2	4	4	3	3
us-east-1:100d5131-6c1a-4e1f-8fc8-6072bcfb8c9a	5	3	4	5	2	2	2	3	2	3	4	5	3	5	5	5	5
us-east-1:100e55af-398b-4575-857b-92c8b1a08ca9	1	2	4	3	4	5	5	3	4	5	3	2	3	5	5	5	5
us-east-1:101067e1-88e2-4ce6-8418-0196aa1f46ea	4	3	3	4	5	5	2	3	5	5	5	3	3	5	5	5	5
us-east-1:1016c3e1-a304-443e-868c-d7fcc064d697	4	3	3	4	5	5	2	3	5	5	5	3	3	5	5	5	5
us-east-1:1033b613-b1cb-45b9-9725-231ea5429d2c	4	2	3	2	4	5	4	4	3	3	3	4	4	4	5	5	4
us-east-1:104ab223-4c37-4e57-8f94-5a32fa4a2e7b	4	3	2	3	4	3	4	4	4	4	4	4	4	4	4	4	4
us-east-1:105f1fe3-8790-4ac2-9a6a-26c802d3f103	4	4	4	3	4	5	5	3	1	3	3	4	3	5	5	4	5
us-east-1:10738c9e-6172-408d-9878-9771b5ff8ba4	2	3	4	3	3	4	3	4	3	3	4	4	2	3	3	2	3
us-east-1:107b8964-f645-4c70-8efb-2d6f4878c210	3	2	3	4	4	5	3	5	3	4	4	4	2	4	3	4	4
us-east-1:108bad6f-5cce-4cbb-b6ae-b5b65a411b67	4	3	2	4	3	3	2	2	2	3	4	3	3	4	4	4	3
us-east-1:108fd4b1-6867-4ffe-a8a7-b42879e2f441	2	3	4	3	2	4	4	3	5	5	4	5	2	2	1	2	2
us-east-1:1094c05c-7c17-427d-b7db-f31cb1f962f6	5	1	5	5	5	5	5	5	5	5	5	5	5	5	5	5	5
us-east-1:109cd69b-5bbb-4a50-91d8-87794144e823	5	3	5	5	4	5	2	5	2	4	5	5	5	4	4	5	4
us-east-1:109f3deb-2a14-420f-880f-5170d342346a	5	3	2	4	3	3	4	3	3	5	4	4	3	4	5	5	3
us-east-1:10a7ce19-17db-4fe6-aebe-18daa1b3cf47	3	3	3	4	3	4	5	3	4	4	3	3	3	5	5	5	5
us-east-1:10b8358a-fac8-4181-96ac-96876f342fcc	5	3	4	5	5	5	5	3	5	5	5	5	5	4	5	5	4
us-east-1:10c87089-074c-4d93-864c-a493af0758dd	3	4	4	4	3	4	4	3	3	3	3	2	3	3	3	3	4
us-east-1:10cbd722-d51b-4fcc-a8d0-c2d5503f799e	5	3	4	5	5	5	5	3	5	5	5	5	5	4	5	5	4
us-east-1:10d59b00-3c60-4406-af00-195b5b3c3a19	4	3	4	5	5	3	4	3	4	5	5	3	3	4	5	4	4
us-east-1:10e172e2-90c7-4357-87a6-c3cf3f0d2172	5	3	4	5	5	5	5	3	5	5	5	5	5	4	5	5	4
us-east-1:10e4c907-c30e-4d4f-a923-f9106759703d	2	3	1	4	2	3	3	4	5	4	3	3	3	3	3	3	3
us-east-1:10f151a0-709d-4977-ab1d-4b44651eeaf0	3	4	4	4	3	4	4	3	3	3	3	2	3	3	3	3	4
us-east-1:110ddcdd-9eb5-4865-bbc8-aceb60cf641e	4	3	2	3	4	4	5	1	4	3	5	3	5	4	5	3	5
us-east-1:1114be63-5fe7-4dfd-834d-743c6b77926e	2	3	3	2	4	4	3	4	3	3	4	3	2	4	4	2	4
us-east-1:1116622b-0fd5-49ab-a60e-41ac0438a529	2	3	3	2	4	4	3	4	3	3	4	3	2	4	4	2	4
us-east-1:111a19f9-7f1c-47e0-b3fc-0f49097e0209	3	3	3	2	5	5	5	5	4	5	4	4	3	5	5	5	5
us-east-1:111c53a9-2ea7-439d-b8d0-f13701a87a30	3	4	5	5	5	5	5	5	5	5	4	4	4	4	4	4	4
us-east-1:1123d541-a7a1-439d-b6e1-9f902619df74	4	3	2	4	5	5	5	5	5	3	4	4	3	5	5	3	4
us-east-1:112f1cdf-d2e2-4763-95ed-03aa9de1103a	4	4	3	4	3	3	3	3	4	3	3	3	5	5	5	5	5
us-east-1:1130e4bc-7104-407b-b697-baa8e10279bd	4	3	3	4	5	3	4	3	4	3	3	4	2	5	5	5	5
us-east-1:11313764-8f5d-4711-a5e3-be6100f81a27	4	3	4	3	2	3	3	1	2	3	4	4	4	3	5	4	4
us-east-1:1135693b-d838-4a56-83d4-540507c27c5a	4	3	3	3	3	2	2	3	3	4	3	3	2	5	5	3	5
us-east-1:113fd394-4172-4d09-86dd-4d1ee39f4415	4	3	3	3	4	4	3	3	3	4	3	3	2	3	4	3	3
us-east-1:11522bf6-d70d-48f4-9ba7-abfa2116fe71	2	4	4	2	3	4	2	2	2	1	3	4	4	3	2	3	3
us-east-1:11612434-ed13-48ab-bf37-ea09af1a47a2	4	3	3	3	4	4	3	3	3	4	3	3	2	3	4	3	3
us-east-1:11670f70-174a-424a-b908-9bcfde1eb140	4	3	3	3	4	4	3	3	3	4	3	3	2	3	4	3	3
us-east-1:1171c6eb-8d00-400c-afe1-6895886bc3ae	3	4	3	4	4	5	3	3	3	5	4	4	4	5	5	5	4
us-east-1:117b9be9-5c91-4af7-8565-bc4a3a6c983e	4	2	2	3	4	4	2	2	3	3	3	4	3	3	4	4	4
us-east-1:117bb069-9c16-4459-b093-7bb90e2c6170	3	2	2	3	2	2	2	3	3	1	3	3	2	4	4	3	3
us-east-1:1193349d-841e-441c-bddf-0ac764a085d4	2	1	1	2	3	5	4	3	2	5	4	5	2	2	3	2	3
us-east-1:1196605c-979b-4e3c-928a-c9f88cea6f24	3	4	4	3	4	4	4	4	4	5	4	3	3	3	3	4	3
us-east-1:119ee42b-d447-47dd-9773-7d377c603520	2	2	3	3	4	3	4	3	3	4	4	3	4	5	3	3	2
us-east-1:11a71c96-ce2e-4d42-af6d-30ac280a7913	4	4	3	5	4	5	4	5	5	5	4	4	3	5	5	4	4
us-east-1:11b2626f-6fc5-4b0a-a731-e90b2c690f22	3	4	3	4	2	3	2	2	2	3	4	4	3	4	4	5	5
us-east-1:11c7ce03-bcba-41f2-a2ab-b20fd62c2d93	4	3	3	3	3	4	4	4	4	4	4	4	4	4	4	4	4
us-east-1:11dacc04-72fd-45bb-a578-502f964e879f	5	4	4	5	4	5	4	5	5	5	5	5	5	5	5	5	5
us-east-1:11dd42a6-1187-4674-bdcd-8aa0bc412dd7	2	2	3	3	5	4	5	2	3	4	4	4	3	4	4	3	3
us-east-1:11fdc71c-3bfc-4133-8966-e1a6e3ab60a1	4	1	4	5	2	2	4	1	2	5	4	5	2	5	5	5	3
us-east-1:12099321-157d-495a-9ed7-0e3a5aacb006	4	1	4	5	2	2	4	1	2	5	4	5	2	5	5	5	3
us-east-1:1229604a-3ab8-4828-8fe8-37a2e99b4ae0	3	3	2	3	3	4	2	2	2	2	3	2	3	3	4	3	2
us-east-1:12376659-dcb3-4730-b61b-78a09af4c98d	5	3	4	4	4	3	3	2	3	2	3	2	2	4	4	3	3
us-east-1:123d3a7d-91c2-484c-b85b-f4b1233578ce	3	3	3	3	3	4	3	3	2	3	3	3	4	4	4	4	3
us-east-1:1241a689-089c-4178-9ba7-858c1fb80747	4	4	1	4	3	4	2	3	2	1	3	4	4	3	5	2	3
us-east-1:12423594-5f08-4cd7-a372-fee707dbc164	3	4	4	4	2	5	5	3	2	5	5	5	5	5	5	5	5
us-east-1:1242d0bd-3724-4860-8f87-0f2de4ba742a	3	3	4	3	4	3	3	2	2	4	4	4	2	3	2	3	3
us-east-1:1245c460-42f8-45cc-91b5-9742f580d45e	3	3	4	4	4	3	3	3	4	4	4	4	5	4	4	5	5
us-east-1:125fbc25-7c13-4cad-8167-ffacce420eb9	5	5	4	5	4	5	4	1	4	4	5	5	5	5	5	5	5
us-east-1:12772d4c-ca7c-4dd7-8215-77aa7fee6b1d	3	4	4	3	3	4	4	3	2	3	4	4	3	4	4	4	2
us-east-1:127e31d4-6d39-4b6c-96f6-1309bc202f4c	4	3	4	3	4	3	4	2	2	3	4	4	4	3	4	3	3
us-east-1:128b2911-7858-4cd8-bd79-280f1a53b7a7	3	3	3	3	3	3	2	3	2	2	3	3	3	4	4	4	4
us-east-1:129f85b9-24ac-4a2b-a0bd-978975e30255	5	3	3	5	5	4	4	3	4	5	4	4	2	4	4	4	4
us-east-1:12a2d80b-43d4-4dbb-8cc1-ab6e7fd120ce	3	4	4	3	4	3	2	3	2	1	4	3	3	5	5	4	4
us-east-1:12aae8a8-e869-4b31-befc-f642b6c6d7d3	5	4	5	5	5	4	4	5	4	4	5	5	5	5	5	4	3
us-east-1:12ad615b-d208-4168-8bb6-cc3390837560	3	3	4	4	4	5	3	2	2	5	4	4	3	5	4	4	5
us-east-1:12b19fce-c28e-40cb-9858-0d93a6724c75	3	3	4	4	4	5	3	2	2	5	4	4	3	5	4	4	5
us-east-1:12b4aed1-35db-43ba-ae30-96ea7fa82b72	3	4	3	4	3	4	4	3	4	5	4	4	4	5	5	5	5
us-east-1:12c170e2-0f14-49d4-9187-18a952fab0aa	4	3	3	4	5	5	4	4	4	5	5	5	5	5	5	4	5
us-east-1:12c7a170-20b5-4281-bd7e-3605187cae78	4	4	4	5	2	1	2	1	2	1	4	5	5	5	5	5	5
us-east-1:12cc7e7d-942c-4083-b8de-623358fa345f	4	3	3	3	3	3	2	2	3	1	3	3	4	5	5	5	5
us-east-1:12e46af7-1c29-4c8e-9ab9-243d4dd96bcf	4	4	3	5	4	5	4	5	5	5	4	5	4	4	3	3	3
us-east-1:12f9681d-9291-4b9c-9175-6bb20ab51449	3	3	3	3	4	3	4	3	3	4	3	3	3	3	4	4	4
us-east-1:12fd2a09-71a6-43b8-9525-a985423864f4	4	3	3	4	2	4	2	2	3	3	3	4	5	5	5	5	3
us-east-1:1304da2f-ba44-46e2-b917-d84719f564f6	3	3	3	3	4	4	4	4	3	4	4	4	3	3	3	3	3
us-east-1:13050f9b-7a3d-4f83-a0e2-ffc259d7b442	3	4	4	5	2	4	3	4	3	5	4	4	3	5	5	5	5
us-east-1:130aaa8a-b160-4db7-84f3-c56497b0bae4	3	2	2	4	4	5	3	3	4	3	3	4	3	5	5	5	5
us-east-1:1311641d-83de-4b85-af75-18f1b257a69a	3	3	4	3	3	4	4	3	4	3	4	4	3	4	4	4	4
us-east-1:1316690d-46aa-483e-b81b-705b13e2a9bb	3	3	3	3	4	3	4	3	3	4	3	3	3	3	4	4	4
us-east-1:13218f05-3867-431e-912a-14c75571aefc	3	4	4	3	2	4	4	3	4	3	2	2	3	5	5	5	4
us-east-1:1328a8fb-9fe1-4224-90d7-346da247e168	3	4	4	3	2	4	4	3	4	3	2	2	3	5	5	5	4
us-east-1:1339bb50-7d09-45c2-a6d3-20897a36950a	4	3	4	5	4	4	5	3	3	4	4	2	4	3	4	3	2
us-east-1:13624a8f-3b27-4cb2-97e2-dc0adba8f310	3	3	4	4	4	4	4	4	4	3	4	4	3	4	4	4	4
us-east-1:136bc186-ba76-4141-ab25-a175c3235a6b	3	3	2	3	4	5	4	2	4	3	4	4	2	4	3	3	3
us-east-1:13761c6e-7eba-4e57-aa69-dc0bd49527cf	3	4	5	4	4	5	2	2	4	4	3	3	2	5	5	5	5
us-east-1:13871b57-e5a0-4960-9050-d50d45c91f43	2	2	2	3	2	5	4	4	3	4	4	3	1	4	5	2	1
us-east-1:13942259-7bfd-4d07-b6be-9f4f6a77bccb	5	3	4	3	2	4	4	3	5	5	5	3	3	4	5	3	2
us-east-1:139cf770-a1f8-4276-b94e-8f8fb5c6ae0a	3	4	4	3	4	2	4	2	2	4	3	3	2	2	4	4	1
us-east-1:139f59a5-7dcf-489a-9faf-22a830df35ce	3	4	4	4	4	3	3	1	4	3	4	5	5	5	5	5	5
us-east-1:13a89020-bc8f-451a-a08c-1774c9f99636	1	1	1	1	1	1	1	1	1	1	1	1	1	1	1	1	1
us-east-1:13ab938a-4828-4204-890e-5512c16d487c	4	4	4	4	4	4	5	3	4	1	4	4	4	5	5	5	5
us-east-1:13b01554-02ac-473a-8a95-ea74d501444f	2	4	3	5	4	4	4	2	2	5	2	4	5	4	5	5	5
us-east-1:13cb1f7b-e43e-4da0-9737-d8cfdfdc8cd4	4	4	4	4	3	4	5	3	4	4	5	5	5	5	5	5	5
us-east-1:13d1ff05-c850-4418-a52f-3c6bbb958a58	3	3	3	2	2	3	4	4	3	3	3	3	2	3	3	2	2
us-east-1:13d297c9-cd50-48c2-b4e0-5bcace74b324	2	3	2	3	4	5	3	3	2	5	4	3	3	5	5	4	4
us-east-1:13dd5edd-56f3-4de0-b528-ea2b31452a8c	4	2	3	2	4	4	3	2	3	3	2	3	2	5	5	4	4
us-east-1:13f7b762-e393-4c74-8e53-52429c084ac7	3	4	4	3	3	2	3	2	3	2	3	3	3	3	4	3	3
us-east-1:14029faa-ece1-4a9c-bd4c-1e3a5908980e	4	4	4	4	3	5	2	3	2	4	5	5	4	5	4	3	3
us-east-1:1404664b-281f-4c9e-96d1-751338aef61c	3	3	3	3	4	4	2	3	2	2	4	3	3	3	4	3	3
us-east-1:141b4db9-87c7-4d1c-835f-a96b6552cba3	3	4	3	3	4	3	3	2	4	3	3	4	3	4	4	3	3
us-east-1:142011a2-1cba-4bff-b6c6-147f4271c1ef	2	2	2	3	3	4	2	4	2	4	2	3	2	2	2	1	1
us-east-1:1422574a-241f-4d1c-8d72-60565e33901f	4	3	3	2	2	3	2	2	5	5	3	4	5	5	5	5	5
us-east-1:1423bd77-2d1d-43a8-8243-59fc90b6e7fe	4	3	4	4	3	4	2	5	4	5	5	5	5	5	5	4	4
us-east-1:1429e02c-e713-46b3-a9f2-086cf530d786	4	3	3	2	2	3	2	2	5	5	3	4	5	5	5	5	5
us-east-1:142d6f00-14e4-427a-b13f-d96fdb37d83d	2	3	3	4	5	4	3	5	4	5	3	3	1	3	2	3	1
us-east-1:14344264-b1dd-458c-beaf-9ab2fdb18f90	5	3	4	3	3	4	2	3	4	2	3	5	4	4	4	4	3
us-east-1:1443387f-3f15-4dc8-b945-03aa91a89f40	4	3	2	5	3	2	3	1	3	2	3	2	4	4	4	4	4
us-east-1:14434983-7d54-4406-ad7a-0c18466e2967	5	3	4	4	3	4	3	3	3	2	4	4	4	5	5	4	4
us-east-1:1468dc16-6f93-466d-b3cb-98816c478d98	3	3	3	4	3	3	4	3	3	4	3	3	2	3	3	3	2
us-east-1:1469b332-b2b9-49cc-9a36-3d6b1f97cb88	3	3	3	4	3	3	4	3	3	4	3	3	2	3	3	3	2
us-east-1:146f3bb0-ed9d-4565-bb7b-6dba115d1f81	4	3	4	4	4	5	4	4	3	5	4	3	2	5	5	4	4
us-east-1:147aed79-eea0-4044-a74d-69df37e00014	4	4	4	4	2	3	1	3	2	4	5	3	3	3	3	2	2
us-east-1:148ffb20-1f81-4d64-aa46-af899b791c62	2	3	2	4	4	4	2	3	4	5	4	4	5	5	5	5	5
us-east-1:1492f414-b553-41e0-ad67-3713c4fd6903	4	3	4	5	4	4	1	1	3	3	5	4	3	3	4	4	2
us-east-1:1497ea57-f94c-491c-9776-6f6c3648b5b4	4	3	3	4	5	3	4	3	4	5	4	4	4	5	5	5	5
us-east-1:149d3f1f-9649-416d-a312-1b0aab0f482c	3	3	3	3	4	4	3	3	3	3	2	4	3	4	3	2	3
us-east-1:14a01309-ff38-4ad1-9a8d-21234c16dbf6	3	3	3	3	4	4	3	3	3	3	2	4	3	4	3	2	3
us-east-1:14a1cca9-cd1b-44a7-8acb-617aee77f4be	3	2	4	2	4	4	3	4	4	3	5	4	2	4	3	3	4
us-east-1:14caf59d-51b7-4c0f-91f5-88e8432573d6	4	4	4	5	5	4	4	4	5	4	5	5	5	4	4	3	2
us-east-1:14d1e12d-1ea5-450f-97eb-31339e91c9b3	5	3	1	5	5	4	5	5	5	2	1	2	5	5	5	3	5
us-east-1:14d8b6ad-b0e6-4796-9931-062e79ba4e0b	3	3	2	2	4	3	4	3	5	5	4	5	3	4	5	5	4
us-east-1:14f704f8-8fd3-4985-95ea-ed75ab08f115	2	3	2	3	3	4	3	2	2	4	3	3	2	4	3	3	2
us-east-1:14f7a613-19f0-4869-87ca-747b3578955e	4	4	3	2	4	4	5	3	4	3	4	3	2	4	5	3	3
us-east-1:14fba10a-7890-4fa3-9821-76336d7936de	3	3	4	4	5	4	3	5	3	5	3	4	3	5	5	4	4
us-east-1:15068e54-4ad1-4f68-aef7-77fd5edeec98	5	4	4	4	5	4	4	4	3	5	4	5	5	5	5	5	5
us-east-1:150c1912-ceb9-4074-a1ad-4d947839dd07	4	3	4	5	2	4	3	1	2	3	5	5	5	5	3	4	5
us-east-1:15134e1d-72b6-454f-ad65-4c92162799d0	5	3	5	5	2	3	4	1	5	5	5	5	5	5	5	5	5
us-east-1:15171472-78d0-47bf-a84c-bd77b0981036	5	4	5	4	4	3	3	1	3	4	4	5	4	5	5	4	5
us-east-1:15194f36-5129-4053-9c76-c08b27c60b01	2	3	3	4	2	4	2	4	1	3	2	4	2	2	5	4	3
us-east-1:15196a77-1f0f-49f6-8e9b-e4b6d79f851a	5	3	5	5	2	3	4	1	5	5	5	5	5	5	5	5	5
us-east-1:15319522-dc0f-4c30-ad1f-ee1b71bb23c6	5	5	5	5	4	3	3	1	5	3	5	5	5	5	5	5	5
us-east-1:153bdf65-69e0-408f-a2f6-9ba0f21a4b72	2	3	4	4	4	3	4	3	4	4	4	3	2	3	4	3	3
us-east-1:15449754-50ba-4bde-976a-b2c481b0e39c	4	3	4	4	3	5	4	3	4	4	4	4	4	5	5	4	5
us-east-1:154b7e06-9ad5-4ce9-9065-ac17a5d7f983	4	4	3	5	2	4	4	3	3	3	3	4	5	5	5	5	5
us-east-1:15521db0-3062-4b49-937f-2605408d0c82	5	4	3	4	4	5	5	2	5	4	4	5	5	5	5	5	5
us-east-1:157124b0-2048-4a4a-a7d1-a6e13de03129	4	4	3	5	2	4	4	3	3	3	3	4	5	5	5	5	5
us-east-1:158199bd-9366-4dde-b1ed-d6fa2a9e6382	3	3	2	4	4	3	3	3	3	4	3	5	3	4	5	4	3
us-east-1:1588fb58-79bb-4485-85b4-f6e0f0481ad3	3	3	4	3	3	4	3	2	3	4	3	3	3	5	4	5	4
us-east-1:15a44a26-9196-4a6f-90d4-7bda19b06f7b	4	3	4	4	3	3	4	2	3	2	3	2	4	4	3	5	5
us-east-1:15b8bf0e-fa91-46d3-9efa-bf124e9593c2	3	3	4	3	3	4	3	2	3	4	3	3	3	5	4	5	4
us-east-1:15ca9b57-6b91-463e-bd1a-80903c54743f	3	3	2	4	4	3	2	3	5	3	3	4	3	4	5	3	3
us-east-1:15cdbdbf-89bd-4f17-85d0-2bf63596e7fb	4	3	3	4	3	3	4	2	4	5	4	4	4	4	5	4	4
us-east-1:15eeca89-d353-4f75-9d23-66677dcd162e	3	3	4	4	4	3	4	2	4	5	4	4	4	4	4	5	5
us-east-1:160a0e13-1242-4973-a406-8921881276d3	4	4	3	3	3	2	2	2	2	4	2	4	3	4	5	4	5
us-east-1:1622ad59-2466-4027-bad1-9fcdad8dd02f	4	2	2	4	4	3	2	4	2	5	2	3	2	3	3	2	2
us-east-1:162a7b96-cd79-421d-9de5-4cc9d3ad1248	4	4	3	3	3	2	2	2	2	4	2	4	3	4	5	4	5
us-east-1:1630475c-f234-40ff-b193-80ff62a54b0d	3	3	2	2	2	2	2	2	2	4	3	2	2	2	2	2	2
us-east-1:16311d15-d9c0-489f-b54b-fc23b577524f	5	5	3	5	5	5	5	5	5	5	3	5	5	5	5	5	5
us-east-1:1633f07c-04b1-4977-ae24-f4bbd54d140c	3	4	4	5	3	4	3	3	2	3	2	2	2	3	4	3	3
us-east-1:1664a534-7f5c-4c47-aef5-6ffc7bbc9363	5	4	4	4	3	3	2	3	2	5	1	4	2	3	4	3	3
us-east-1:16690ece-a6e1-46fe-8003-afdd8cd7c35d	3	2	4	5	4	3	2	2	3	3	2	2	2	4	4	3	4
us-east-1:1669e4f4-44ec-4868-9b05-fb090d94ba47	4	3	3	4	3	3	2	3	2	3	3	4	2	3	3	4	4
us-east-1:167ad028-ce09-4fa9-947a-66ec0f66406e	5	4	4	4	3	3	2	3	2	5	1	4	2	3	4	3	3
us-east-1:167db643-6ab5-4b15-99ee-157e943d2d7d	4	3	3	4	3	3	2	3	2	3	3	4	2	3	3	4	4
us-east-1:16982055-c365-4871-80c2-ee3293060aff	5	3	2	4	4	4	4	3	4	5	5	5	5	4	5	4	4
us-east-1:169a901f-5630-4701-b381-0c706aa8f3df	4	3	3	5	3	4	4	5	3	5	3	4	2	5	5	4	4
us-east-1:16b34515-43a4-48ba-8072-403808df21b4	3	3	1	5	4	4	4	4	3	5	5	3	4	3	5	3	4
us-east-1:16b707da-02b3-435f-9985-a775dd317c30	4	3	3	5	3	4	4	5	3	5	3	4	2	5	5	4	4
us-east-1:16cddfab-8199-4948-a6b2-02262e7952e8	5	5	5	5	4	5	5	3	5	1	5	5	5	5	5	5	5
us-east-1:16d803eb-fa8a-4490-8a3e-4197063138c9	3	3	1	5	4	4	4	4	3	5	5	3	4	3	5	3	4
us-east-1:16e1a8f8-47fb-409b-978b-70b6299cf342	4	4	4	4	4	4	4	2	4	4	4	4	4	4	4	4	4
us-east-1:16f018f4-4899-48dc-9dab-16a00d9d68a9	4	3	4	3	2	2	1	3	2	1	4	5	3	3	4	2	2
us-east-1:16f6d9fd-b453-4b4e-9102-93d06b2e2807	4	3	3	4	4	4	3	5	4	5	4	5	4	5	5	5	5
us-east-1:16f89590-5fc9-4982-8b69-4427fa57e93f	4	3	4	4	2	4	3	3	3	4	4	4	3	3	4	4	3
us-east-1:16fa1217-edc5-4ddd-a640-5c01c169e987	5	3	4	5	5	5	5	5	5	5	5	2	5	5	5	5	5
us-east-1:170a4931-13ba-4a78-9af0-d6f02b5d9b9f	4	3	4	3	4	4	3	3	3	1	3	3	3	4	4	4	3
us-east-1:170a7f35-fe9f-455b-ba90-dfce43bd7d81	3	3	4	3	3	4	4	4	4	3	3	3	3	4	4	4	4
us-east-1:170b3069-669c-41db-88a3-9cbca2ae9b0c	4	3	4	4	2	4	3	3	3	4	4	4	3	3	4	4	3
us-east-1:1717bafe-cc62-4a6c-aada-d60448053c82	2	3	4	2	4	3	3	3	3	4	4	3	2	2	3	2	2
us-east-1:171b6f4a-a5e7-4d23-b84f-a26444b65670	4	3	3	4	3	2	4	3	4	3	4	5	5	5	5	5	5
us-east-1:172120ee-b524-4f76-884f-04c47cb26ff0	3	3	3	3	3	4	4	3	4	3	3	3	4	2	2	2	2
us-east-1:172a5095-c0b5-4ff2-8c80-ce20c825626a	4	5	4	4	4	4	2	4	3	5	4	4	3	5	5	5	5
us-east-1:172c086a-f20e-4f86-8fde-b16386453057	2	3	3	3	1	3	3	1	1	3	4	2	5	5	5	5	5
us-east-1:17309633-be33-462f-988b-35863d85be86	4	4	5	5	4	4	4	3	5	4	5	5	5	5	5	4	4
us-east-1:17330df4-cb87-44a0-9826-471b97f10e5b	5	5	5	5	5	5	4	3	5	4	5	4	5	5	5	5	5
us-east-1:1733508e-d39a-4215-b678-5dff68dd46f6	4	4	5	5	4	5	4	4	4	4	4	4	4	5	4	5	5
us-east-1:1745596c-af38-43bd-99f5-b778c32d21b6	4	4	3	3	2	1	2	1	2	3	2	2	2	3	4	3	3
us-east-1:17472862-be40-4509-8297-f66db504f56e	5	4	3	4	3	4	4	3	4	4	3	4	2	4	4	3	2
us-east-1:176847e4-c4bd-42b4-9ec5-a704bc6d2edc	3	4	4	4	3	4	4	3	4	3	3	3	4	4	4	4	4
us-east-1:1769c256-b06f-4405-90dd-bf0d8e4e5327	3	4	3	4	5	5	4	5	2	5	4	4	4	4	4	4	5
us-east-1:17835389-5cad-45ff-add4-8ac6f99fe237	4	4	3	3	2	1	2	1	2	3	2	2	2	3	4	3	3
us-east-1:17850a6d-bff5-4c0d-95ef-4aa8983a26c1	3	3	5	3	4	4	2	2	2	5	3	2	3	4	5	3	4
us-east-1:1787e894-162a-4861-a11d-40530ff8811b	3	3	5	3	4	4	2	2	2	5	3	2	3	4	5	3	4
us-east-1:17929283-3bf2-47c9-856e-b838b4d06d86	5	3	2	5	4	3	4	4	3	4	3	5	4	4	4	4	4
us-east-1:17930cdc-a4b0-475b-9d6c-4f49ac97be31	3	3	4	3	4	4	3	3	4	4	4	3	4	3	3	3	3
us-east-1:17aac5e6-d168-4184-8c2a-abf9a2aa8bce	3	4	3	4	4	4	4	3	4	4	5	4	4	5	5	3	4
us-east-1:17ae4234-4de0-4d6f-8933-0895c0e06805	3	3	2	2	2	2	1	1	2	4	4	3	3	3	3	3	3
us-east-1:17b94e54-e3e6-456d-98e3-d5a818915318	1	1	1	1	4	4	5	4	2	1	2	2	2	3	4	2	4
us-east-1:17c4c1b5-acbf-49d6-81ae-ebf9d8fd303b	5	2	3	5	4	4	3	3	2	3	5	3	1	2	3	2	3
us-east-1:17c979f0-f8f6-4385-a8a6-7df9e012f82c	3	2	4	3	4	4	4	3	4	4	4	2	3	3	2	2	2
us-east-1:17da30f6-642a-4fc5-aca2-fbb4964f7ad9	5	3	4	4	4	5	5	5	4	5	4	5	5	5	5	5	5
us-east-1:17ebaca5-be5c-48ad-9096-44d2f9e2adde	3	4	4	4	4	4	4	3	3	4	4	3	2	4	3	3	2
us-east-1:17ecdec3-44be-4f6a-aec6-fc4b7019ccc8	4	3	3	4	4	5	4	2	5	3	4	4	5	3	5	3	3
us-east-1:17f2ba1a-7abc-4813-b8d5-a4dda35b0d60	1	1	1	1	4	4	5	4	2	1	2	2	2	3	4	2	4
us-east-1:17fe95e3-cbd5-4fe8-a569-5ffe0914ce9d	4	4	2	4	4	4	3	3	4	4	5	5	5	5	5	4	5
us-east-1:1800fbe7-7c55-4201-a457-3e8df6fd6d99	2	2	4	3	4	2	4	2	3	2	4	3	3	4	5	4	4
us-east-1:1802d3e1-faf5-4806-8390-376e4d734d97	5	4	4	5	3	3	4	3	3	4	4	3	4	3	4	4	3
us-east-1:182470a1-ca87-466e-b4b7-024c8527af8f	3	3	3	4	4	2	3	1	4	3	3	3	3	5	4	5	5
us-east-1:1824b826-89e8-41ea-829f-f6f6210eb6e2	3	2	2	4	3	3	3	3	3	3	2	3	3	4	4	4	4
us-east-1:182a9372-063e-4ed2-bbc4-d72f998a77dd	2	2	2	3	5	4	3	4	3	4	4	3	3	4	4	4	4
us-east-1:1847275e-85f3-44fa-9bc9-6315675999dd	4	3	3	4	4	3	4	3	3	3	3	3	2	4	4	4	3
us-east-1:1848c08d-81b9-45d4-903b-653b9a6e5c3e	4	3	3	3	2	5	3	4	4	4	4	5	4	4	4	4	5
us-east-1:18491c67-29e5-4b0e-9045-a9ae5862533a	2	3	2	2	2	4	2	3	3	3	3	2	3	4	3	3	3
us-east-1:1855e135-5166-4543-b4f3-7e6e179f2cbe	4	3	4	4	3	3	2	3	2	3	1	4	2	3	5	4	3
us-east-1:185c5325-d5c4-41c0-a7ed-03193fc5833d	3	5	5	4	5	4	5	5	5	5	5	5	4	5	5	5	5
us-east-1:18720823-06c5-4c4a-b152-8d7b5899f517	4	4	3	5	4	3	3	4	4	4	5	5	5	5	5	5	5
us-east-1:187601db-1f07-4bd0-ba29-44a0cc15591c	4	4	4	4	4	3	4	3	4	4	4	4	4	4	4	4	4
us-east-1:1878b7c6-22fe-4323-b666-c443d196379d	4	4	4	4	4	3	4	3	4	4	4	4	4	4	4	4	4
us-east-1:18818f82-9f2d-4396-b893-9a2289bff2e3	3	2	2	3	3	3	3	3	3	2	3	3	3	3	3	3	3
us-east-1:189dc007-e1b5-432f-bf60-d63c5fbc065d	4	3	2	4	5	3	3	2	4	3	4	5	3	4	5	4	3
us-east-1:18a3b38f-59b4-4810-9473-ca2a4510a166	3	2	4	4	2	3	3	3	3	5	2	2	2	4	3	3	4
us-east-1:18a60c63-b535-439a-8801-51ef26e2781d	3	3	1	4	4	3	4	2	2	4	5	5	2	4	4	5	3
us-east-1:18b39f3c-80d4-481a-bf44-50c53d45da2a	3	2	4	4	2	3	3	3	3	5	2	2	2	4	3	3	4
us-east-1:18bba28b-6dce-4deb-8628-6a4c862e8353	3	2	3	4	3	3	2	4	3	4	2	4	3	3	2	2	3
us-east-1:18bf396e-325d-4317-98db-c913b1250396	4	3	4	4	3	4	2	2	2	3	4	4	3	4	4	4	3
us-east-1:18ce5dc9-1144-43e4-a6b6-5186ed0bdea9	5	4	5	5	5	4	5	4	5	5	5	5	4	5	5	5	5
us-east-1:18d0533e-5e57-4310-9b3c-283ed3087924	3	3	3	2	4	4	4	3	4	4	3	3	3	3	4	4	4
us-east-1:18d78941-96e2-4e57-9128-5953190efd21	5	5	5	5	5	5	5	5	5	5	5	5	5	5	5	5	5
us-east-1:18e4e647-f1ed-48fe-8a86-464bbe39fe45	3	3	4	4	4	5	4	3	3	4	4	4	3	5	4	5	4
us-east-1:18f85dc9-474e-4094-bf2a-fe05b1c74c69	2	2	3	4	3	3	3	3	1	2	5	4	3	4	4	3	4
us-east-1:18fef508-f185-442c-b545-a0eb2cd48fe1	2	4	4	3	2	2	2	2	2	3	4	4	3	5	5	4	4
us-east-1:19014d93-8ad1-4439-8fb3-54a8012c4684	4	3	3	3	4	4	4	4	4	4	3	4	5	4	4	4	5
us-east-1:1902d997-f2a3-49f9-81c5-6ef335d1b86b	3	3	3	3	2	2	2	3	2	1	3	4	3	2	4	1	1
us-east-1:190f1565-2d57-40e5-860c-df3a7a6f21c5	3	4	4	4	3	4	3	4	3	5	4	3	2	4	3	3	3
us-east-1:19102823-8d88-44f9-b223-560c3ef612b5	3	3	4	4	4	3	2	3	2	3	3	3	3	4	3	4	4
us-east-1:1920c3d8-1927-47ff-aec5-1a4671a38032	3	3	3	3	3	3	4	3	4	3	3	4	3	3	3	3	3
us-east-1:1923cc4f-bc0b-491a-a3d5-bcec0d978a3e	3	3	4	3	3	4	4	3	4	2	4	5	3	3	3	4	4
us-east-1:1932c6f4-1283-442b-b1de-6fb393acef67	4	3	2	3	4	3	4	3	3	4	3	3	2	3	4	3	3
us-east-1:19478257-cb70-4477-9d50-aeaa44f84041	5	3	4	4	4	5	4	5	5	5	4	4	3	5	5	5	5
us-east-1:1950c840-6fa1-4f34-9160-ef3b7e1204f9	3	3	3	4	4	5	4	5	4	4	5	5	4	5	5	5	5
us-east-1:19511544-0334-4699-8d52-7b2212871f2e	3	3	4	3	2	3	3	3	5	5	3	2	3	4	5	4	4
us-east-1:195cc025-8f85-47e7-be59-db5b5d1dd43d	4	2	3	3	3	3	4	4	5	2	2	2	3	3	2	2	2
us-east-1:195ed57b-8b28-4f4e-bf14-999d0d4f417f	5	5	5	5	5	5	5	5	5	5	5	5	5	5	5	5	5
us-east-1:1973e498-f4c5-47fe-b223-5367fc97d43c	4	3	4	4	2	3	4	2	4	4	4	4	2	4	5	4	4
us-east-1:197fa452-aa68-46b1-ad11-b37819cc75c6	3	2	4	2	4	3	2	2	3	5	4	4	3	4	3	4	3
us-east-1:1986ebec-3e9b-4b19-903b-181f0dd01b30	4	3	2	3	4	4	4	3	4	5	4	4	2	4	3	2	1
us-east-1:19906b49-5192-4903-bf3a-1c8bef5e6022	4	3	2	3	5	4	2	2	5	4	3	2	4	3	4	5	4
us-east-1:19b255b2-0d9c-430c-b3c8-b9c111505b74	3	3	3	3	3	3	3	3	3	3	3	3	3	3	3	3	3
us-east-1:19bd25af-6d10-4fbd-a218-d28e0b5a2b53	1	2	4	2	2	4	2	1	1	2	3	2	2	3	4	4	2
us-east-1:19bd926b-bf96-4b19-b22b-96793ec1c592	4	4	4	4	4	3	3	2	3	3	3	4	3	3	3	3	3
us-east-1:19e188f4-e6af-4762-8dbc-9199475b853b	4	3	4	3	3	4	3	3	4	3	1	3	3	4	4	3	4
us-east-1:19e950d3-af8a-40a4-a1c9-5ecd4da1e9ef	3	3	3	4	5	2	5	1	1	3	5	5	5	5	5	5	5
us-east-1:1a192efa-09ad-4ae6-ba85-707846ce8aaf	3	3	4	3	3	3	4	1	4	3	4	4	4	4	4	4	4
us-east-1:1a20270c-57d1-49c3-a67d-a07cd730f31f	4	5	4	4	4	5	5	3	5	5	4	4	4	5	5	5	5
us-east-1:1a2791cd-28f8-4e94-bb85-81f4b2d66e9a	4	3	4	4	4	4	3	4	3	4	3	4	4	4	5	4	3
us-east-1:1a2b6f1a-a59d-4730-93f2-34898329cadf	4	3	2	4	2	1	3	1	3	3	4	3	5	5	4	5	3
us-east-1:1a2f9af3-987f-45aa-b025-a39638632c83	4	3	4	4	4	5	3	5	3	4	4	4	4	4	5	4	4
us-east-1:1a3101ec-cbad-41f0-bde3-8fef4a147fb3	3	3	4	3	4	5	3	5	4	5	5	3	2	4	4	4	4
us-east-1:1a338fa6-9c8c-42f4-bb9b-cc84d3c8c355	3	4	4	2	5	4	4	4	4	5	5	5	4	4	5	5	5
us-east-1:1a3ecf41-1a2c-45a7-b76a-bcfb389a3814	2	3	3	3	3	4	4	3	3	5	4	3	2	4	4	4	4
us-east-1:1a5dec76-6073-44fb-a7ad-8ef1b432f346	4	2	3	5	4	4	2	4	5	5	4	4	4	4	4	1	1
us-east-1:1a600e5d-6804-4fbf-9e3b-98618cc64358	5	5	4	5	4	4	3	2	5	5	5	5	5	5	5	4	3
us-east-1:1a6b776c-ec45-4b39-ba3b-62b0fdb48ddb	4	3	3	5	4	3	1	3	4	2	4	2	2	2	3	2	3
us-east-1:1a706586-92c2-414d-a2da-2b90ca7a7034	3	4	4	4	4	3	3	3	3	4	4	4	5	4	4	4	4
us-east-1:1a7969e2-a4a2-4111-8c61-ccafa005ba22	4	5	3	5	4	5	4	1	5	5	5	5	5	5	5	5	5
us-east-1:1a7bc862-47c3-43db-aad1-816e00c9d05f	3	3	2	3	3	4	4	3	3	5	4	4	4	4	4	4	4
us-east-1:1a8156ba-3b66-4fff-8dfc-302f3e5a0873	3	3	3	3	5	3	3	3	4	4	3	3	2	4	4	3	3
us-east-1:1a82c4da-6963-47c4-af0a-d3cd3806d21b	3	3	3	4	4	3	3	1	3	3	3	3	3	4	4	3	4
us-east-1:1a90b7a9-bb88-419c-b034-8260235fb406	5	4	2	4	4	4	3	4	4	4	4	4	3	5	5	5	5
us-east-1:1a98ebc4-19b4-4208-a415-6542e13d11cd	4	4	2	3	4	3	3	1	1	5	2	5	4	4	4	5	5
us-east-1:1a9d46dc-8854-4738-858b-598c23de6039	3	4	4	4	4	4	4	3	4	3	4	4	3	4	4	4	4
us-east-1:1aaa29f4-9d45-4f0c-9deb-2e70483d1c45	3	3	2	4	4	4	3	3	3	4	5	5	3	4	4	5	4
us-east-1:1aacbb99-a239-4f36-a52e-599cf9a87aea	4	1	5	5	5	4	5	5	5	5	5	5	5	5	5	5	5
us-east-1:1abade16-71a7-41e7-8462-3599cb48223b	4	1	5	5	5	4	5	5	5	5	5	5	5	5	5	5	5
us-east-1:1abe0323-2938-43ed-a8c7-6d55aaf4d614	5	3	3	4	3	3	3	3	4	5	4	4	4	3	4	3	3
us-east-1:1ad951ab-0a11-4313-a760-60d6f1b6b3ac	5	5	5	5	5	5	5	5	5	5	5	5	5	5	5	5	5
us-east-1:1add3075-6009-4d42-942b-60f9f10e7752	2	3	4	3	3	2	2	1	2	1	3	4	1	4	5	5	4
us-east-1:1ae920f3-874c-4ad9-abb3-9e128889fe3c	5	3	3	4	3	3	3	3	4	5	4	4	4	3	4	3	3
us-east-1:1ae98a7c-ed44-4d2c-8b8a-8b9bf3915bed	4	4	2	5	4	3	3	3	4	5	4	4	4	5	5	5	5
us-east-1:1ae9f225-93f3-4a61-8d4c-5a26fefc3b3f	5	5	5	5	5	5	5	5	5	5	5	5	5	5	5	5	5
us-east-1:1aee3d89-d3f7-462e-9cbd-8022c2728a7e	5	5	5	5	5	5	5	5	5	5	5	5	5	5	5	5	5
us-east-1:1af28c4d-2b3e-45a0-9fce-785515dfd87e	3	3	3	4	4	4	3	2	3	3	3	3	4	4	4	5	5
us-east-1:1b1b9fe1-4089-4252-8fb4-486c445a9a98	4	4	3	3	4	3	2	2	2	5	4	3	2	4	4	4	4
us-east-1:1b214fda-3689-48f1-b822-b947f9ea380f	3	3	4	4	3	3	3	2	4	3	3	4	2	4	2	3	3
us-east-1:1b25aa4b-6948-4f5a-b81a-be3502f3ccf1	3	3	3	5	4	3	2	3	2	2	4	4	4	5	5	5	5
us-east-1:1b2a361b-e88f-4029-9059-bf019386483b	4	3	2	3	3	4	3	3	3	4	3	4	4	4	4	4	4
us-east-1:1b2c6d42-8166-441f-8e30-d4d3adb90558	5	2	2	5	2	5	1	1	1	5	5	5	5	5	5	5	5
us-east-1:1b2cd3fa-61f1-4238-983d-0ecd1e2dfeab	4	4	4	4	3	4	4	3	4	5	4	5	4	5	5	4	4
us-east-1:1b43d148-9df0-4a25-8af0-8361820e8713	3	2	2	3	4	3	2	3	4	4	3	4	4	4	4	4	4
us-east-1:1b513859-de52-4f8c-a464-4fe67f9978e3	3	2	2	4	3	3	3	3	3	3	4	3	2	4	4	4	4
us-east-1:1b540e56-eefd-462d-8adb-803096409c51	4	3	3	4	4	5	4	3	3	4	3	4	3	4	5	5	5
us-east-1:1b64cbf5-578b-4263-bbca-39738314f22e	4	2	2	3	3	4	4	3	3	3	3	3	1	4	4	4	4
us-east-1:1b66f4a4-ec9d-438b-a489-13c858476521	4	3	3	4	5	4	4	3	4	4	5	5	4	5	5	4	5
us-east-1:1b723769-9d03-4415-bfad-030d3fdc098d	2	4	3	2	4	1	3	1	3	3	3	3	4	5	5	4	5
us-east-1:1b7b074e-fca0-4b17-a1cc-f99ef6b3ba60	3	2	4	3	4	4	3	4	3	4	4	3	4	4	4	4	4
us-east-1:1b81f744-f9f8-4488-a612-912b68d89890	4	4	3	5	4	4	3	3	4	5	4	4	4	4	4	4	4
us-east-1:1b886b39-fa38-45f0-8b44-9db0b747d39e	5	2	3	4	5	4	4	4	3	5	5	4	3	2	4	3	3
us-east-1:1b9e6acf-2738-493d-9568-85ff5a9cc019	5	4	4	4	4	4	4	4	4	4	4	5	4	4	4	4	4
us-east-1:1ba00609-1d38-4ae0-b402-a10c15752ae0	4	3	2	3	5	4	4	2	2	4	5	5	2	4	4	4	3
us-east-1:1ba58aea-feea-4adf-a224-9a1b8354e93c	2	1	1	3	2	5	3	5	4	5	3	5	3	5	5	3	1
us-east-1:1ba91faf-4179-4598-86a9-eb9fd13a67c5	3	3	3	4	5	3	3	3	3	4	4	4	3	5	5	4	4
us-east-1:1bac060c-8c0e-4c90-9e26-e1e56a977758	4	3	4	4	4	4	3	4	4	4	4	3	3	3	3	3	2
us-east-1:1bbb9e9b-83e7-4d27-84c0-317632ded41c	5	3	3	5	3	3	3	2	3	4	4	5	5	5	5	5	5
us-east-1:1bc8ece7-8e3b-4f1b-8bc3-28e282add018	3	4	3	3	3	4	4	2	3	3	2	4	4	4	4	4	4
us-east-1:1bcf4341-3d6e-42b6-8216-726ffe8bd0b3	5	4	3	5	4	5	5	3	5	5	5	4	5	5	5	5	5
us-east-1:1be39f5d-31bb-4442-ab67-8d78bc602d68	4	4	4	5	4	4	4	4	4	5	3	3	4	4	4	4	5
us-east-1:1be71c27-1222-42a0-a258-eb1a53800563	4	4	4	5	3	4	4	3	5	5	4	4	4	4	4	3	3
us-east-1:1beb2b2b-c7be-486f-8c2f-b37fa4a73dc7	4	3	3	4	3	3	2	4	3	4	3	4	2	3	4	4	2
us-east-1:1bee190d-8041-49b0-a741-dda466ff40f1	3	3	2	4	5	5	2	5	2	3	5	5	5	1	1	2	1
us-east-1:1bfa8cb0-54a3-4e20-9985-c608f9f0fe3f	3	3	3	3	3	3	4	2	3	4	2	2	3	4	5	4	4
us-east-1:1bfb4466-a7ea-45e0-b018-da52c024537b	3	5	4	4	4	3	3	1	4	3	3	3	5	4	3	4	3
us-east-1:1c00351d-b7b9-4a12-8510-36fec6724050	4	4	4	4	5	4	5	5	5	5	5	4	4	5	5	5	5
us-east-1:1c02b7bb-c2d5-4346-9cd8-90b35782a3f4	3	3	3	3	3	4	4	2	4	4	3	3	3	4	4	4	4
us-east-1:1c08235c-38e2-44a3-960a-cac4f5a9d8da	5	5	5	5	4	4	2	3	3	5	3	3	4	4	4	4	3
us-east-1:1c1078d5-17ce-40f8-a71e-665bbce2e5ce	3	4	4	4	5	3	2	2	4	5	4	4	4	5	5	5	5
us-east-1:1c1e11e9-fb32-4fe0-af08-c2ab315e64db	4	4	4	4	3	2	3	2	4	3	3	4	3	5	4	3	3
us-east-1:1c252e0d-e2f7-46f6-b8db-cd38e803cf6f	4	4	3	3	4	4	4	3	4	5	3	5	4	5	5	3	5
us-east-1:1c258459-26f1-4eff-b989-3af15046a593	3	3	3	4	4	4	4	4	5	4	4	4	3	5	5	5	4
us-east-1:1c25ab3e-61e2-4ec7-9b72-a20351e5973e	5	2	3	3	5	3	4	2	3	3	3	4	2	4	5	3	3
us-east-1:1c29590d-933b-4a66-b134-4ba769bcf525	2	3	2	3	3	4	2	4	2	3	3	4	3	3	4	2	2
us-east-1:1c2ed911-2fb5-4181-b177-533a46807963	4	3	3	4	4	2	4	3	4	4	3	4	2	3	3	4	3
us-east-1:1c564216-4d0e-43d4-8d25-490eb4f67bc4	5	3	4	3	2	4	3	3	4	4	3	1	2	4	3	3	2
us-east-1:1c6cff64-3838-4ff3-b428-7aa008703512	2	3	3	2	2	4	3	5	3	5	4	1	2	4	3	3	3
us-east-1:1c7f2891-b912-4979-b72b-5eec2730b266	3	4	4	4	4	3	3	3	4	4	4	3	4	5	5	5	5
us-east-1:1c82d2b8-934c-4ef9-87cd-5d98e4950f7e	4	3	3	4	4	2	4	3	4	4	3	4	2	3	3	4	3
us-east-1:1c8dbda9-f472-4b26-b819-f80c65b6009c	2	3	3	2	2	4	3	5	3	5	4	1	2	4	3	3	3
us-east-1:1c8e082e-910f-4612-ab33-ae8828b1bb65	4	3	3	2	4	5	4	4	5	5	4	4	4	5	5	5	4
us-east-1:1c9f2c0d-65ed-434a-88da-74c1e26fd119	2	2	3	4	4	4	4	4	3	4	4	3	3	4	3	3	4
us-east-1:1caa4e8f-40ac-4d38-9f89-da1ba94af106	4	4	4	5	3	4	5	4	5	5	3	3	4	5	5	5	5
us-east-1:1cafff76-6e86-4619-b130-738ef10e2a00	5	5	5	5	5	4	5	3	4	4	5	5	5	4	4	5	4
us-east-1:1cb41897-0c2a-43fc-ba16-16579cebe398	3	4	4	3	4	4	3	3	4	5	4	5	4	5	5	5	4
us-east-1:1cb7cd65-4ad8-4540-8797-64d1a8cb6b7b	5	3	4	4	5	4	4	3	4	4	3	4	3	4	4	4	4
us-east-1:1cd0092a-d437-420e-bbe8-f86f444c40f3	5	3	3	4	2	4	3	3	3	3	4	4	2	4	4	4	4
us-east-1:1cdd24a7-aa00-4e37-9388-f64fc58a8493	4	3	2	5	4	4	1	5	4	4	3	4	4	4	4	4	3
us-east-1:1cde2a7e-c856-40f6-94e3-4aa9bea66613	5	5	4	4	4	4	4	5	5	5	5	4	3	5	5	4	5
us-east-1:1ce09ecb-c09b-4c3e-97b2-f724e7b999ab	2	2	4	2	4	4	4	3	3	4	3	3	3	3	4	4	4
us-east-1:1ce31e55-9009-425d-9d48-98e4f7f19cf1	4	4	3	4	3	3	3	3	3	2	4	4	3	4	4	4	4
us-east-1:1cf04c77-02ec-42e9-9c55-54fa5d9fca13	5	3	3	4	2	4	4	5	3	5	4	5	2	5	5	4	3
us-east-1:1cf7a50f-bd06-4715-8c91-e33844d7bc45	1	1	1	1	1	1	1	1	1	1	1	1	1	1	1	1	1
us-east-1:1d046b5b-e8a1-4473-b26e-87002a8e845c	5	4	4	5	4	4	3	3	3	4	5	4	5	4	5	4	4
us-east-1:1d0a11b8-20f8-46f4-bf80-1201ec9086b3	4	4	4	2	4	5	4	4	5	5	5	5	5	5	5	5	5
us-east-1:1d0be72f-9cc8-4e72-8f5f-8e3199600f04	5	4	4	5	4	4	3	3	3	4	5	4	5	4	5	4	4
us-east-1:1d18641a-d62a-4b00-a45e-5d08fd3623b0	3	4	3	5	4	3	2	3	2	5	3	4	2	5	5	5	5
us-east-1:1d18ac14-ca47-4056-a3a6-cb8419b4d076	4	3	4	4	3	5	2	3	3	1	2	3	3	4	5	5	3
us-east-1:1d193559-f703-48ed-bf37-b7d2c5f8f1f1	4	4	4	3	5	4	4	3	4	4	4	4	4	5	5	5	5
us-east-1:1d295aea-ab3d-4d5b-bad0-ca5b9ae2e232	4	4	4	3	3	3	2	3	3	3	3	3	4	5	5	4	4
us-east-1:1d2ca17e-3bda-40f0-a6af-52991800c999	4	4	3	4	4	4	3	4	4	5	4	4	3	3	4	4	4
us-east-1:1d2e10a8-18c6-4798-abef-cf77599cfd0c	3	2	2	2	4	2	4	1	4	1	4	3	3	2	3	3	3
us-east-1:1d3144f5-9e2d-46e2-a23f-e1ea560b729a	4	4	3	4	2	4	4	3	3	3	4	3	4	4	4	4	2
us-east-1:1d3abc46-79fa-4558-9b06-4c3a843eadf2	5	4	3	4	4	3	3	4	3	4	4	4	5	4	4	5	4
us-east-1:1d3f1e61-781a-4284-b351-c535342b99b0	4	4	4	4	5	3	3	3	3	5	5	5	5	5	5	5	5
us-east-1:1d44faee-9ded-4d0a-96d1-2f29724d7e6a	5	4	5	5	4	4	5	4	5	5	5	5	4	5	5	5	5
us-east-1:1d471a1f-5152-4293-9c73-8c6216fdcab6	4	4	3	5	3	5	4	4	3	4	4	4	4	4	4	4	4
us-east-1:1d5daf8b-4209-4034-8353-643196a08536	5	4	4	3	5	5	4	5	5	5	5	5	3	4	5	5	5
us-east-1:1d84222b-6616-4ae3-b4cb-e35acdc11884	1	3	3	5	4	2	4	2	4	5	4	4	3	5	4	3	3
us-east-1:1d89505b-e71f-4cf5-9a24-de4f654fce9f	2	2	4	3	4	5	3	3	4	5	4	4	3	5	4	5	5
us-east-1:1d8b7014-9454-4363-9245-65ce95cd8417	3	3	2	3	2	5	4	4	4	4	5	3	3	3	3	2	2
us-east-1:1da0a9ca-28b9-4093-a8f2-92186bc57168	3	3	4	4	4	4	4	3	2	5	3	4	3	4	3	4	3
us-east-1:1daa1c97-3f82-4396-8128-3cc43c425fe0	4	5	3	4	4	4	4	4	4	4	4	3	4	4	4	3	4
us-east-1:1db06cc0-b18c-4910-936d-80d7917e96aa	4	4	4	4	4	3	4	3	4	4	4	3	5	5	5	5	5
us-east-1:1db972df-ef1d-431f-ad04-4fd4dcc9dd47	4	4	4	4	4	5	4	3	4	5	4	4	3	5	5	5	5
us-east-1:1dcd584f-0ed3-4277-a58d-0fa2b04b22d9	5	2	2	2	5	3	2	2	2	2	5	5	4	3	4	4	3
us-east-1:1dcf592d-ec52-430f-ab1d-8f03a7191759	2	3	3	3	3	4	3	3	2	5	3	3	4	5	5	4	5
us-east-1:1dd08f79-551b-476d-b337-5e6ac7508a12	4	2	3	4	4	4	4	4	4	4	4	4	4	4	4	4	4
us-east-1:1dda053f-e566-4221-af51-1cfc6477a4c6	4	5	4	5	4	4	3	3	4	4	4	4	4	4	5	4	4
us-east-1:1de380cb-1aa3-49a7-a03b-4d16c1fe92b6	4	3	3	4	4	4	3	3	4	4	4	5	4	4	5	4	4
us-east-1:1de86e8f-90ad-4486-a121-c3f169e99a4b	4	3	4	4	4	5	4	3	4	5	4	3	4	5	5	5	5
us-east-1:1de8e418-a5e0-431e-b44a-bab41e68d6bf	4	2	2	3	3	2	1	1	2	3	3	3	4	5	5	4	3
us-east-1:1df0d5fe-08dd-402f-b496-3e98ab12f16d	2	3	3	4	2	4	5	3	3	4	4	2	3	5	4	5	4
us-east-1:1e034f77-33f3-49fd-b8c9-dfcfe54f79db	4	4	4	4	4	3	4	3	4	4	4	4	4	4	4	4	4
us-east-1:1e0b0601-e269-4651-8a90-a963dac2bca6	2	3	2	2	3	4	4	3	3	4	4	3	4	4	4	4	4
us-east-1:1e0cd1aa-9b14-4ce1-9b42-2df5cd4f71eb	2	3	3	4	2	4	5	3	3	4	4	2	3	5	4	5	4
us-east-1:1e0f3fce-0382-4390-a958-c4fe7793c38c	4	3	4	5	1	4	2	5	2	5	3	3	5	4	4	4	3
us-east-1:1e1dc9f3-0e34-4bec-8170-4d20d8ace6fe	5	4	5	5	5	5	4	4	5	5	5	5	5	5	5	5	5
us-east-1:1e203e8c-89d2-476c-9d0e-a803e13a2bc5	4	3	3	4	3	4	3	2	4	4	4	4	3	5	5	4	5
us-east-1:1e2e4e51-4e0f-44ff-8064-8703badc03e6	5	4	3	4	3	3	3	3	3	4	3	4	4	5	5	5	5
us-east-1:1e2eda24-883a-4fa3-afdb-cd1640c32f97	3	2	3	5	5	1	1	2	4	3	3	1	2	4	4	4	4
us-east-1:1e30f5eb-ab04-47ec-adb7-54e23f682fd4	5	4	1	5	2	2	2	5	4	5	4	3	4	2	4	2	4
us-east-1:1e31fa0a-75d9-4109-8672-289f3eba8428	3	2	4	5	4	4	3	2	3	5	4	5	2	4	5	4	5
us-east-1:1e3739c3-4ae9-4792-bc9a-e9ba328a669e	2	3	4	3	2	2	2	1	2	2	3	2	2	3	4	3	2
us-east-1:1e3e4c29-c999-4735-b85b-39fad9335969	3	3	4	5	3	5	4	4	4	5	4	3	3	3	3	3	3
us-east-1:1e4df353-9807-43ca-9e88-181b4c42c89c	3	4	4	3	4	3	1	2	2	4	4	3	3	4	4	5	3
us-east-1:1e5f5e7c-ed12-424d-b109-d3a65dcd5dd0	3	4	4	5	5	5	3	4	4	3	5	5	5	5	5	5	5
us-east-1:1e70d543-baca-4dd9-8014-75f5dc536c77	4	4	3	3	4	4	4	3	3	4	3	4	3	4	4	3	4
us-east-1:1e7c6946-66ae-42e3-ac66-d8e48dff13d4	4	2	2	3	4	4	1	3	2	4	3	4	2	2	1	2	3
us-east-1:1e890a07-9710-4220-988f-70107a775de0	4	3	4	4	4	5	4	5	5	5	5	5	3	4	5	4	3
us-east-1:1ea5b781-c847-4ab0-b279-cc4286261606	3	3	3	2	4	3	4	2	3	3	3	2	3	3	3	3	3
us-east-1:1ec8437f-55a1-4af2-b265-1945a088b6c7	3	3	4	4	3	2	3	2	2	3	3	4	2	4	4	4	3
us-east-1:1edd8ca9-9675-4ec5-8215-0026a19168eb	2	2	3	2	2	2	2	2	2	4	2	3	3	3	3	2	2
us-east-1:1ee0785a-e8ce-4c86-948e-b655a8a4e0e3	5	4	3	5	2	3	3	3	4	4	5	5	4	5	5	5	5
us-east-1:1ee72457-9be0-464c-ba2b-d87f1e7d6cd3	5	4	3	5	2	3	3	3	4	4	5	5	4	5	5	5	5
us-east-1:1ef5cafb-9b21-48ac-ac22-07da56e6e545	3	4	4	5	4	4	4	3	5	4	4	5	4	5	5	5	5
us-east-1:1f065e6a-6037-4ccb-94e6-31806dc241a5	2	2	3	2	2	2	2	2	2	4	2	3	3	3	3	2	2
us-east-1:1f093a64-fe25-4f3a-8490-c9fb6e2bdecd	3	3	3	4	2	4	4	2	3	3	3	3	3	4	4	4	4
us-east-1:1f0ad474-a3f6-4d8d-be2a-169ed0ad9037	2	3	3	4	4	4	3	1	4	3	5	5	5	5	5	5	5
us-east-1:1f167192-d0ac-4203-9709-66cf52b1fe9f	4	4	4	4	3	3	4	3	4	3	4	4	4	4	5	4	4
us-east-1:1f26a839-10e5-4982-a60d-10785a939c69	2	3	3	3	4	3	2	4	2	5	3	2	2	3	3	3	2
us-east-1:1f3a42e4-1c1b-4298-b7e9-87c1276e811b	3	2	1	4	4	5	4	5	4	5	4	5	2	3	4	4	3
us-east-1:1f4838b6-f44e-49ea-92f9-804a698bb46a	3	3	3	4	2	5	4	2	5	5	4	4	3	5	5	5	4
us-east-1:1f5847fb-b01d-4e69-9907-9ec119c4d903	2	3	3	3	3	4	2	1	2	3	3	3	2	4	5	4	4
us-east-1:1f5e30fe-fe15-4648-b1de-80b6028a30fa	3	2	1	4	4	5	4	5	4	5	4	5	2	3	4	4	3
us-east-1:1f6ac155-4aca-458b-b81e-161260808646	2	4	4	4	4	4	2	4	3	5	3	4	4	5	5	5	5
us-east-1:1f709314-f53a-45e5-ae14-2ff6a128f7bc	4	4	3	4	4	5	4	2	4	1	5	5	4	5	5	5	5
us-east-1:1f8901a8-68d9-4d7a-96dc-4ab86cfba566	3	4	1	4	3	5	3	3	4	4	4	3	2	2	1	4	1
us-east-1:1f8a631d-1965-4e6f-8ab0-94c3f5ae61e2	5	5	3	3	3	3	3	3	3	5	3	3	3	4	3	3	3
us-east-1:1f977059-3fac-44ea-8397-f338cf118698	3	3	4	4	4	4	4	3	3	5	2	3	4	5	5	5	5
us-east-1:1fbb52cd-a1f1-4d66-ab2c-5729bb7d839c	5	4	4	5	4	4	4	2	2	3	4	3	2	5	5	4	3
us-east-1:1fd61cf2-79ba-461d-9507-235909d6320c	4	2	4	4	4	3	4	3	4	4	4	3	4	4	3	3	3
us-east-1:1fe727a8-f6dc-449d-b8b2-7d6cc6427aef	3	4	4	5	4	3	3	3	3	4	3	2	4	5	5	5	5
us-east-1:1ff92345-b7a5-4201-9d09-4464929b4442	3	3	4	5	4	5	4	5	4	4	5	5	5	4	4	4	4
us-east-1:20005e66-dc08-4ec1-8c1a-6c5127768114	3	3	4	4	4	4	4	3	2	5	4	3	2	5	5	5	5
us-east-1:201b7013-a334-4b17-b626-8908ab31e579	3	3	3	4	5	3	4	3	4	5	4	4	5	5	5	5	5
us-east-1:20220df2-9a9f-4fc8-9150-818e8f00edf5	3	3	3	3	4	3	2	3	2	3	3	3	3	2	2	3	3
us-east-1:2036f2b5-96ab-435d-86ec-01c2b68ab17f	4	3	4	5	4	3	3	5	5	5	4	3	3	3	4	5	5
us-east-1:204f9582-ceed-42ba-a144-3e0b193d20c6	4	4	3	3	3	4	3	3	2	3	3	3	3	3	4	4	4
us-east-1:2053cc03-62fc-4091-afde-df2a07abb44c	2	1	3	2	4	3	2	2	2	1	2	3	3	3	4	3	3
us-east-1:205de28c-84f2-4708-832d-b115d54bea36	4	5	4	5	5	5	2	5	5	5	5	5	5	5	5	5	5
us-east-1:2068e41c-27eb-4c5f-ad38-439e7bede2e6	4	3	3	3	3	3	2	3	2	4	4	3	3	5	5	5	5
us-east-1:2076e77c-be03-419f-85a9-175e3255d3f5	4	3	3	3	5	4	4	3	3	4	4	4	3	5	5	4	4
us-east-1:207f94f3-b988-4b69-9156-5921db7c51bf	3	4	1	3	2	4	2	3	2	3	4	2	2	3	2	3	3
us-east-1:2087d723-1e5c-4673-913d-6164255276ef	3	2	3	4	4	4	3	3	5	3	5	4	1	4	5	3	3
us-east-1:208aac9e-a2aa-4565-a52b-e235e12c71de	4	4	4	3	4	3	3	3	3	4	4	4	4	5	4	4	5
us-east-1:20988239-4098-4fe1-bbba-4c84f968944d	2	3	2	4	3	4	3	1	3	3	3	4	3	4	4	4	4
us-east-1:20a4231f-328b-49c6-b029-cd509b74de70	2	3	2	2	3	5	4	4	4	5	3	2	2	4	4	4	4
us-east-1:20b70c10-15da-4905-95b4-5c7050acb90d	3	1	2	3	2	3	3	1	3	5	3	5	4	5	5	4	5
us-east-1:20daea47-200b-4851-8f6d-0e3e166ff3f8	4	3	3	4	4	5	4	3	3	3	4	5	3	5	5	5	5
us-east-1:20e0efaa-74be-479d-9674-9dc56e8910d3	3	4	4	4	5	4	4	5	5	5	3	5	5	5	5	5	5
us-east-1:210779f3-54a2-4bd7-b4b3-54e9c53a3524	2	3	2	2	5	4	1	2	2	2	4	3	1	4	4	4	4
us-east-1:21107cf8-3ed7-431c-990f-12ee3e4c1241	5	3	3	4	4	3	4	3	4	3	2	5	4	5	3	3	2
us-east-1:2125f1b8-f0e5-497b-87f9-2942e2e4913c	5	2	4	5	3	5	4	3	4	5	5	5	4	5	5	5	4
us-east-1:2131123b-93f3-45b3-a770-a58e63960d06	3	3	4	4	4	4	3	5	3	5	4	3	3	4	4	3	3
us-east-1:2133b16d-9ffa-4eaa-a992-14f54cd8d919	5	5	4	5	5	4	4	4	5	4	4	5	5	4	5	4	4
us-east-1:2135ebd6-a7f9-4709-bc4f-70350988004e	4	5	4	4	5	4	3	3	5	3	5	4	4	5	5	5	5
us-east-1:213c358c-fd07-4521-bbe7-3e60febd116f	4	3	3	5	4	4	3	3	2	5	4	4	3	5	5	3	4
us-east-1:2143ca93-d01c-4e66-9d47-8f54e57bddc1	4	3	3	4	4	4	4	4	4	3	5	4	4	5	5	5	5
us-east-1:214ed673-713c-46ea-887a-827c8cb3df3f	3	3	3	3	4	4	4	4	4	4	3	4	4	4	4	4	4
us-east-1:215aa878-a453-47e8-b792-567363230d73	2	3	3	2	4	4	4	3	2	3	4	3	1	4	3	4	4
us-east-1:215aad1d-c2e7-4549-8f7c-90241e213731	3	4	4	3	4	4	4	2	4	3	4	4	3	4	4	4	4
us-east-1:2161bdaa-7c5d-4894-9bdd-2f064acce86c	3	3	1	4	4	3	5	1	4	4	4	4	2	4	4	3	4
us-east-1:21752301-0888-484a-9c39-ac786accf9b3	3	3	4	4	4	2	4	2	4	3	4	4	4	5	5	5	5
us-east-1:21765514-2ca3-47ee-b106-4cc67623dc0a	5	3	2	5	4	4	4	3	3	3	5	5	4	4	5	5	4
us-east-1:21841d23-0603-41e8-b519-e875a544ef2b	3	3	3	4	4	3	2	4	3	3	4	3	3	4	4	4	3
us-east-1:2189bbf8-307e-48ce-ac7e-bc0b46ca6167	4	3	3	4	2	3	4	2	2	5	4	4	4	5	5	5	4
us-east-1:219f087a-c2d0-4c83-b0b6-bd4a72a3f713	4	2	5	4	3	4	3	3	4	5	4	5	3	5	5	4	3
us-east-1:219f31c3-eea7-42ac-b4c5-ed3f39d87a95	4	3	3	4	4	4	4	4	4	3	5	4	4	5	5	5	5
us-east-1:21bec095-236c-46c9-b6a5-8aba822b51db	5	3	5	4	3	3	3	3	3	4	3	5	5	5	5	5	5
us-east-1:21c75fbe-2ba2-4786-8b9b-93cc3d6ef228	4	3	3	4	5	4	4	3	5	5	4	4	4	5	5	5	4
us-east-1:21cdb930-b279-417e-9dcf-151318ec2812	3	3	2	3	4	3	4	3	2	5	3	3	3	3	4	2	3
us-east-1:21d0352f-3717-4387-84f3-433db2f2fccb	4	3	3	4	4	4	4	4	4	3	5	4	4	5	5	5	5
us-east-1:21e4e6ec-659b-4c23-9fd1-11d762303274	4	2	3	4	3	4	4	4	4	5	4	5	5	2	3	2	1
us-east-1:21e90144-fa3b-4e13-a315-6359f3cc8a5b	5	5	5	5	4	5	4	3	5	5	4	4	4	5	5	5	5
us-east-1:21ef90a2-1f60-4658-b9f7-e4f38454169c	3	4	4	3	5	4	2	1	1	5	5	4	2	4	5	5	3
us-east-1:21fd6aef-4a54-48c9-adc1-9f8b6b508e7b	4	3	4	5	4	3	4	2	3	3	3	4	4	5	5	4	5
us-east-1:21fe69d2-6a5c-4b9e-9d58-7d360b32c2ca	4	2	2	2	3	1	2	3	2	2	4	5	4	2	3	1	1
us-east-1:220c702a-9293-4297-85b3-01d708885373	5	4	3	4	3	3	3	3	2	5	4	4	3	5	4	5	4
us-east-1:22148cb9-b9d6-4545-83d8-663ccecd709c	4	3	3	3	3	3	4	3	4	3	2	3	2	5	5	5	5
us-east-1:22280df9-a264-492e-80b3-db66d032e986	4	4	2	4	4	4	2	3	3	3	3	4	4	5	5	4	4
us-east-1:2231ad10-d6d0-42c2-9ed0-4a0841a542ea	4	3	3	2	4	3	3	3	2	4	4	4	5	4	4	2	3
us-east-1:2232d5f0-616f-4d55-b7ef-5929d5d170c0	3	5	3		3	3	3	3	3	3	3	3	3	3	3	3	3
us-east-1:22354c12-a683-42a3-a584-6a7b5db23972	2	3	2	3	4	3	3	1	1	2	2	4	3	4	4	4	4
us-east-1:22370f68-5922-465d-b7db-ef023b9ca72c	5	5	5	5	5	5	5	5	5	5	5	5	5	5	5	5	5
us-east-1:223a79d4-da8f-4afa-afd2-d8dd50ef4349	4	3	3	4	4	4	4	4	4	3	5	4	4	5	5	5	5
us-east-1:2256ff0c-5bdb-452f-8727-b6185c971ab6	4	3	4	5	4	4	5	5	4	5	4	5	4	5	4	5	5
us-east-1:2262728c-4cb3-413d-81d0-429ec525fb0f	4	4	4	4	4	4	4	4	4	3	4	4	4	5	4	5	5
us-east-1:22647b66-75fe-4fc4-8135-64ef2eaffb50	4	3	3	4	3	5	4	5	4	3	4	5	3	5	5	5	5
us-east-1:2265f7e3-1cc5-4402-b4b7-45421b178848	4	3	4	5	4	4	5	5	4	5	4	5	4	5	4	5	5
us-east-1:2269aa10-cb2c-4596-ba6a-d6ef7001413e	4	1	2	2	3	3	2	2	2	4	3	3	3	4	2	3	2
us-east-1:22742995-0604-4b18-805f-feffffd657b5	4	3	3	4	4	5	3	3	4	5	3	4	4	5	5	5	5
us-east-1:2277c270-4594-49e2-9a9a-ef7f69956fd0	5	4	4	5	4	4	3	5	5	5	4	5	3	5	5	5	5
us-east-1:228118ae-ec3f-4d58-a6e8-25018fbb1b6f	3	4	4	5	4	3	5	4	3	4	4	4	5	5	4	4	4
us-east-1:2282141b-146b-4d4b-9e68-5ae1ea2c6801	3	3	4	4	2	3	3	1	4	2	4	4	3	2	4	3	3
us-east-1:228d14e6-325f-422a-8af0-feb7f4f4800a	3	3	4	4	4	4	3	3	3	5	3	4	4	5	5	4	4
us-east-1:228ee5da-0857-4008-91af-12561f4926a4	4	3	4	3	4	4	4	4	5	5	5	4	4	5	5	5	5
us-east-1:2291434c-a2c7-421f-89a8-0b7590197e16	3	2	4	4	5	5	4	2	4	5	5	5	3	5	5	5	5
us-east-1:229ba775-0bb4-4db5-abbf-76f5165ceb6b	5	3	3	4	4	5	5	5	5	5	2	3	3	4	5	3	5
us-east-1:22a1dc75-f053-442e-9b67-46c43dc37a5d	5	3	3	4	4	5	5	5	5	5	2	3	3	4	5	3	5
us-east-1:22a530a6-a461-4838-b417-65bf00baa2d5	5	2	4	4	3	3	3	2	4	3	5	5	5	4	5	4	3
us-east-1:22c140c8-e7ad-4e64-98ce-ffb492249ff5	3	4	3	3	3	4	4	3	3	5	4	2	3	5	4	5	3
us-east-1:22d25826-7501-44a2-87ab-2cc625af6e1d	5	4	3	4	3	5	4	3	4	5	5	5	5	4	5	4	5
us-east-1:22dc1773-78a7-4d7a-a019-fe3355b32401	3	3	3	4	5	3	4	3	5	5	4	3	3	5	5	5	5
us-east-1:22f16be2-5b8a-41b3-a947-18aea90d50d6	4	3	3	5	5	4	5	3	5	3	4	3	5	5	5	5	5
us-east-1:22f503fe-d364-451f-8bc4-fd909176b220	2	3	2	3	4	3	2	2	3	5	3	3	3	4	4	4	4
us-east-1:22fbb0e8-4e41-4cea-92ea-ac3bf0950efd	5	2	2	3	5	3	1	1	1	4	5	5	3	5	5	5	5
us-east-1:22fdf370-f365-4dea-9b29-ae0ebef59d1b	2	2	3	3	5	3	4	3	4	3	4	4	2	3	4	3	3
us-east-1:230791e9-7122-4912-ab44-b9664e779758	3	2	4	4	4	3	3	3	3	5	4	3	2	2	2	2	2
us-east-1:23127801-420d-4173-82d2-a9cda32d5fa5	4	3	2	3	4	3	4	4	2	4	4	3	4	4	4	5	5
us-east-1:2315c91d-c1fd-452a-9f23-b65b14f43ea3	3	4	4	3	5	5	2	1	2	5	2	5	3	5	5	5	5
us-east-1:2329b1a9-f28d-43ed-b72b-3f0d32ca170f	3	3	4	4	2	3	3	5	4	5	3	3	2	4	4	2	3
us-east-1:23321a26-a1ac-486e-8d82-81cf748960d0	3	2	2	4	4	4	2	3	2	4	4	3	5	3	4	2	2
us-east-1:2343a029-0df6-472f-a775-8ed5674940e4	4	3	4	3	3	3	4	3	4	4	4	4	3	4	4	3	3
us-east-1:23593c6a-ab4a-499f-b094-65136633a424	3	4	4	5	2	4	4	1	2	5	4	5	3	5	5	5	5
us-east-1:236162ca-46b5-4ba4-a41b-2c4de35650e5	3	4	4	5	2	4	4	1	2	5	4	5	3	5	5	5	5
us-east-1:2365d13a-a8ac-4225-887d-e628be934153	2	4	4	4	3	3	3	1	4	4	3	3	4	3	4	3	4
us-east-1:236c1a1b-e4e4-4170-a617-7231ac58d52d	4	3	1	4	5	5	5	5	5	5	5	5	5	5	5	5	5
us-east-1:236fa4d2-0b3a-404f-adbe-a18e4e058bd5	4	3	2	3	4	4	4	1	2	5	4	5	3	4	4	4	4
us-east-1:2383834a-2452-4028-9759-fa4ed9fec90f	4	3	3	4	4	4	3	3	2	3	3	3	4	4	4	4	4
us-east-1:23851635-167d-4099-bda5-fd5702bc2cc5	3	4	4	5	4	2	4	3	4	4	5	5	3	5	4	4	3
us-east-1:23948bc0-bb57-48f8-86b5-10618d99793c	2	2	2	2	5	4	2	3	2	4	4	4	3	4	5	3	3
us-east-1:239a1408-7061-4999-9e50-7d077580ef99	4	3	4	3	4	4	3	3	4	4	4	3	3	4	4	3	4
us-east-1:23ba3b08-34bc-49fa-9df3-652baf027036	3	4	4	4	4	5	4	3	4	5	4	5	4	2	5	4	3
us-east-1:23bb050a-16b3-479c-8152-3ef88fbb59a4	4	3	4	3	4	4	3	3	4	4	4	3	3	4	4	3	4
us-east-1:23bda26c-94cc-4fa0-9dce-61958601693d	3	3	2	4	4	4	3	3	2	5	3	2	2	3	3	3	2
us-east-1:23c8eeba-8173-44cc-b7c8-821f935b4be9	5	4	5	4	4	4	4	2	4	3	5	5	4	5	5	4	4
us-east-1:23cc71f3-2800-c373-fc28-980d2b1594eb	4	4	4	5	3	4	5	4	3	3	4	4	3	5	4	4	4
us-east-1:23cc71f3-2800-c6bb-6db4-e4b301c51927	4	4	4	5	3	4	5	4	3	3	4	4	3	5	4	4	4
us-east-1:23cc71f3-2800-c894-17c4-846100a3fc24	3	4	3	4	4	4	4	1	4	3	4	3	4	4	4	5	4
us-east-1:23cc71f3-2800-cb76-7ec3-2bcad3466e06	4	3	4	4	4	4	1	5	4	3	4	5	4	5	5	3	4
us-east-1:23cc71f3-2800-cd88-5d51-712930b369d7	3	4	4	4	4	4	3	4	4	4	4	4	5	4	5	4	4
us-east-1:23cc71f3-2801-c36c-bdc6-49989bbff0be	3	3	2	4	4	3	2	3	3	4	4	3	2	3	3	3	4
us-east-1:23cc71f3-2801-c41f-d442-04706ed4bbe4	3	3	1	3	5	3	4	3	4	4	4	4	4	5	5	4	5
us-east-1:23cc71f3-2801-c524-91d2-572ec97c88e3	3	4	1	4	3	4	2	4	4	4	4	3	4	4	4	1	2
us-east-1:23cc71f3-2801-c6d3-5a09-f72a0eb4b1f4	2	4	2	4	3	3	3	1	3	3	3	5	3	5	5	3	5
us-east-1:23cc71f3-2801-c7d2-f1c4-3e44aa42b194	2	2	3	3	4	4	3	4	3	3	4	3	3	5	5	4	5
us-east-1:23cc71f3-2802-cd47-15b5-c5855470debb	2	4	4	4	2	3	2	1	2	2	4	4	4	5	5	4	5
us-east-1:23cc71f3-2802-cdbb-bbac-cd357e78e6ff	3	4	4	4	3	2	2	1	2	4	4	5	4	5	5	5	5
us-east-1:23cc71f3-2802-cf2e-a957-16fa49edb59a	4	3	3	4	4	4	3	3	3	3	4	4	3	4	4	4	4
us-east-1:23cc71f3-2803-ca99-283c-9da3a6bc71da	4	5	4	5	3	4	4	1	2	5	2	5	4	5	5	5	5
us-east-1:23cc71f3-2803-cdf2-75aa-1231970f6b21	5	3	3	3	5	2	4	3	5	4	3	4	4	5	4	4	4
us-east-1:23cc71f3-2804-c02e-904e-c3c3bbc0de93	3	4	5	3	4	3	4	3	3	4	3	3	3	4	4	4	4
us-east-1:23cc71f3-2804-c3ab-1d6c-c9debe5a29a8	3	3	4	3	4	4	4	4	4	4	4	4	4	4	4	4	4
us-east-1:23cc71f3-2804-c3b4-c092-0607ee204523	4	4	4	2	4	4	4	3	3	4	3	2	3	4	4	4	3
us-east-1:23cc71f3-2804-ca8f-c3e5-de73155bdf10	2	3	3	3	2	3	2	2	1	3	4	3	2	1	2	1	1
us-east-1:23cc71f3-2805-c677-f12f-c70c46a13592	3	3	4	4	4	4	4	3	4	3	4	4	3	5	4	3	4
us-east-1:23cc71f3-2805-c808-373b-086505289ec2	3	2	2	4	5	5	3	5	5	5	5	5	5	5	5	5	5
us-east-1:23cc71f3-2805-cab2-55c1-eb0698e7ad4e	4	4	3	4	5	5	5	3	5	5	4	4	4	5	5	5	5
us-east-1:23cc71f3-2805-cf7f-129d-e1660780de62	4	3	3	4	4	3	3	1	4	3	4	3	3	3	4	4	4
us-east-1:23cc71f3-2806-c005-adde-bbdb6b977567	5	4	4	5	4	4	4	3	4	5	5	5	5	5	5	5	5
us-east-1:23cc71f3-2806-c212-0167-89558a68a739	2	4	5	3	5	3	4	4	4	5	4	5	4	5	5	5	5
us-east-1:23cc71f3-2808-c126-eb97-bc1b036020b2	3	3	2	4	5	5	4	4	4	4	4	4	3	5	4	4	5
us-east-1:23cc71f3-2808-c2b6-a36c-4c9cbe9607d3	3	2	3	3	3	3	3	3	3	4	4	4	2	4	3	3	3
us-east-1:23cc71f3-2808-c4ff-9954-6d9bf6bffb02	2	4	4	3	4	4	4	2	2	5	3	5	3	5	5	5	5
us-east-1:23cc71f3-2808-c620-ece3-d60c5d1025af	3	2	3	3	4	3	4	4	4	4	4	4	3	5	4	4	3
us-east-1:23cc71f3-2809-ca4c-6b9f-c4e97b3e130f	4	3	3	3	4	4	4	3	4	5	3	4	4	5	5	5	5
us-east-1:23cc71f3-280a-c450-120f-718dcdef32b9	3	4	4	4	3	4	4	3	4	5	5	2	3	5	5	5	5
us-east-1:23cc71f3-280a-c469-1c65-26a23790a6cd	4	4	4	2	2	4	3	3	4	5	4	5	4	5	5	4	5
us-east-1:23cc71f3-280a-ce2a-f761-b36cef1c79eb	4	3	3	4	4	4	3	3	4	3	4	4	3	5	5	4	4
us-east-1:23cc71f3-280b-cb30-360c-8f2917a0b694	4	3	3	3	4	3	2	2	3	3	4	3	4	5	5	4	4
us-east-1:23cc71f3-280b-cbc3-9b7b-08d4803a9c17	4	2	2	3	3	4	4	5	2	5	3	3	2	5	5	5	5
us-east-1:23cc71f3-280b-ccbb-826e-3f5acd0572b3	4	4	4	4	5	4	5	3	4	5	5	4	4	5	5	5	5
us-east-1:23cc71f3-280b-cf27-772b-55a483d291c3	2	4	5	3	5	3	4	3	4	4	5	4	4	5	5	5	5
us-east-1:23cc71f3-280c-c377-e70f-17efbd824495	4	3	3	4	4	4	3	4	2	4	3	2	3	4	4	4	4
us-east-1:23cc71f3-280d-c04c-4af2-6c35aa12dec2	3	4	4	3	5	5	1	2	5	5	5	3	3	5	5	5	5
us-east-1:23cc71f3-280d-c086-6406-c1376e39a618	2	3	2	2	1	3	2	3	1	4	2	2	2	3	4	3	3
us-east-1:23cc71f3-280d-c1bb-480c-6d1e55d1e980	4	2	3	3	3	3	3	3	3	3	3	4	3	4	4	4	3
us-east-1:23cc71f3-280d-c9d2-3214-2418738d5bc5	2	2	3	2	2	2	3	2	1	3	3	1	2	2	4	1	1
us-east-1:23cc71f3-280d-ccd9-f5df-6ed5e17a168e	5	5	5	5	5	5	5	5	5	5	5	5	5	5	5	5	5
us-east-1:23cc71f3-280d-cf80-026c-5b177aac8d53	3	1	2	3	4	4	2	4	2	5	5	5	2	5	4	3	2
us-east-1:23cc71f3-280d-cf81-c2f6-854b8b29788d	3	1	2	3	4	4	2	4	2	5	5	5	2	5	4	3	2
us-east-1:23cc71f3-280e-c159-2194-804fdc51e6b8	3	2	2	2	3	3	1	1	2	3	3	3	3	3	4	3	3
us-east-1:23cc71f3-280e-c349-5000-54edc55c2e0d	3	3	3	4	2	3	3	3	2	3	3	3	4	4	4	4	4
us-east-1:23cc71f3-280e-c9d1-7c7a-76dfca16a145	4	4	3	4	5	4	4	4	4	4	3	4	3	3	4	4	3
us-east-1:23cc71f3-280e-cd95-f271-a4af4e3a0cd1	3	3	2	3	3	4	3	3	3	5	3	4	3	5	5	5	5
us-east-1:23cc71f3-280f-c0e9-54d1-116b3a1b01bd	3	3	2	3	3	4	3	3	3	5	3	4	3	5	5	5	5
us-east-1:23cc71f3-280f-c51e-ec2a-9b78f519c4c4	3	4	5	4	5	4	4	4	5	4	4	5	4	5	5	5	5
us-east-1:23cc71f3-280f-ceb1-6be5-145cdffbb082	5	4	4	5	4	5	3	4	3	5	4	4	4	4	4	4	4
us-east-1:23cc71f3-2810-c04e-05bd-266ec1d9f732	5	3	3	5	4	4	4	3	4	4	4	4	3	5	5	5	5
us-east-1:23cc71f3-2810-c0ee-134b-0c34f9267d18	4	4	3	3	4	4	4	3	3	4	4	4	4	5	4	4	5
us-east-1:23cc71f3-2810-c67f-1f55-09fc296e9409	2	3	3	4	4	3	4	3	4	5	4	4	5	5	5	5	5
us-east-1:23cc71f3-2810-cebc-4d3a-680e0faf83ee	3	1	3	3	3	3	3	3	3	3	3	3	3	3	3	3	3
us-east-1:23cc71f3-2812-c4aa-a1ad-1bd3e3a45be3	4	4	4	4	5	5	4	3	5	5	4	4	3	5	4	5	5
us-east-1:23cc71f3-2812-c5e5-b8e5-fb2c4a6b2491	3	4	4	3	3	4	4	4	3	5	3	3	3	5	5	5	4
us-east-1:23cc71f3-2812-caa6-6c68-4aea0b9384f0	2	2	3	4	3	3	2	1	3	3	2	3	3	5	5	3	4
us-east-1:23cc71f3-2813-c13f-aadf-394e1ff180f0	4	3	4	3	4	3	3	2	5	4	4	5	4	4	4	4	4
us-east-1:23cc71f3-2813-c7b4-8d14-a631879e09ca	3	4	3	3	3	5	3	5	4	5	3	3	3	3	3	3	3
us-east-1:23cc71f3-2813-c9f9-5049-bd907b8a25db	5	3	4	4	4	5	3	4	3	3	5	5	5	5	5	5	5
us-east-1:23cc71f3-2813-cfe5-d46b-ee4fd27e31cf	4	3	4	4	4	3	3	5	4	2	5	4	4	3	4	4	4
us-east-1:23cc71f3-2814-caa6-8cdb-8ab2c72ded85	3	3	3	4	3	2	2	1	2	2	5	3	2	4	5	4	4
us-east-1:23cc71f3-2814-cc01-185f-f8419eff625c	3	3	2	3	4	3	2	4	2	5	4	2	3	5	5	5	5
us-east-1:23cc71f3-2814-cd45-ad12-5f551656958b	3	3	2	3	4	3	2	4	2	5	4	2	3	5	5	5	5
us-east-1:23cc71f3-2815-c2c4-cc32-2592c1d7ab67	3	3	2	3	4	3	2	4	2	5	4	2	3	5	5	5	5
us-east-1:23cc71f3-2815-c334-abb0-662690d05493	2	3	4	4	2	4	3	3	3	2	3	2	3	3	4	4	4
us-east-1:23cc71f3-2815-cd9a-d882-e29a0f378b29	4	4	4	5	3	4	4	3	5	5	5	5	4	4	5	4	4
us-east-1:23cc71f3-2816-c0b8-cc93-3ef5b63a9765	4	2	2	4	2	4	1	1	2	1	2	4	4	5	5	5	5
us-east-1:23cc71f3-2816-c335-be83-3478fb295c40	5	4	4	5	3	4	4	3	4	3	5	5	5	5	5	5	5
us-east-1:23cc71f3-2816-c83f-b876-bbee2d6a90c2	4	3	2	3	5	2	5	3	5	3	5	5	4	5	5	5	4
us-east-1:23cc71f3-2816-cc2b-f382-87cad36dd39f	2	3	2	3	2	3	2	2	3	3	2	3	3	5	5	5	5
us-east-1:23cc71f3-2816-cfe9-7f8d-491bec7f45fa	2	3	4	3	4	4	2	3	2	1	3	3	4	4	4	5	5
us-east-1:23cc71f3-2817-c0d4-159c-d7e910f6e106	4	3	2	4	4	4	2	1	3	4	3	3	4	5	5	5	5
us-east-1:23cc71f3-2817-c3a9-0f1c-0df66a075a65	4	3	2	4	4	4	2	1	3	4	3	3	4	5	5	5	5
us-east-1:23cc71f3-2817-c779-aa3b-ea01a3e627c1	3	2	3	3	3	3	3	3	3	3	4	3	3	3	4	3	4
us-east-1:23cc71f3-2817-c7fd-bf87-e1bb8f72868e	3	3	3	4	4	4	2	4	4	4	4	4	4	4	4	4	3
us-east-1:23cc71f3-2817-cb34-c290-4243edfd4c9e	4	2	2	4	5	3	1	3	5	5	5	4	2	5	5	3	3
us-east-1:23cc71f3-2817-cbea-bbfe-b1719ba65370	4	2	2	4	5	3	1	3	5	5	5	4	2	5	5	3	3
us-east-1:23cc71f3-2817-cd5d-a9df-cb6e91cce7ac	2	4	4	4	2	5	3	2	4	5	4	4	3	5	5	5	5
us-east-1:23cc71f3-2818-c83d-de1c-0f77fb1b4ad7	4	2	4	3	3	4	3	3	3	4	4	4	3	1	1	2	2
us-east-1:23cc71f3-2818-c89e-b5e8-5b22eb9067f1	5	4	3	5	5	1	3	2	5	2	5	4	3	5	5	5	5
us-east-1:23cc71f3-2819-c435-7e11-4e364337afd6	4	3	3	4	5	3	5	1	5	2	4	5	5	2	5	5	4
us-east-1:23cc71f3-2819-c436-ad33-75b15245c2dd	4	3	4	3	2	3	4	3	3	5	4	3	3	4	4	3	3
us-east-1:23cc71f3-2819-c791-6ca5-4478f0b63cb6	2	4	4	4	3	5	5	5	5	4	4	5	4	4	4	5	5
us-east-1:23cc71f3-2819-cacd-0efa-9d3c682a55c8	4	3	3	4	3	4	4	3	3	4	4	3	2	4	5	4	4
us-east-1:23cc71f3-2819-cb2e-8470-cc28b0f49d15	4	3	4	5	2	2	1	1	2	1	3	4	4	5	5	5	5
us-east-1:23cc71f3-2819-cf96-2b9a-a4d28cb08bc8	3	2	3	4	5	3	4	3	5	5	4	3	4	5	5	5	5
us-east-1:23cc71f3-2819-cfb7-5bec-cd53baf68efa	3	4	4	3	3	3	3	4	2	3	3	3	2	5	5	5	4
us-east-1:23cc71f3-281a-c288-c222-3434766cfad3	3	4	4	4	4	2	4	3	2	4	5	4	3	4	5	5	5
us-east-1:23cc71f3-281b-c0ca-c2e2-417b2b8a5b63	5	4	4	4	3	4	4	2	4	4	4	4	4	5	5	4	4
us-east-1:23cc71f3-281b-c1ef-3e14-c5e63db62c41	3	3	2	3	2	3	2	1	2	3	4	2	2	4	4	4	3
us-east-1:23cc71f3-281b-c4ac-f292-bfe6c828d714	3	2	4	5	3	3	3	4	4	2	3	3	3	4	4	3	3
us-east-1:23cc71f3-281b-c90a-591a-7c7e1060153f	2	3	2	4	2	3	3	3	2	5	3	4	4	3	2	1	1
us-east-1:23cc71f3-281b-cb51-db8c-3eb7d8e408e1	3	2	2	4	2	3	2	4	3	2	3	4	1	4	3	2	3
us-east-1:23cc71f3-281c-c42d-fe75-7b14a5e4138e	4	3	3	4	2	4	2	3	2	2	4	4	4	4	5	4	5
us-east-1:23cc71f3-281d-c0cb-fd52-d1dc34c82d81	3	4	2	4	3	4	2	1	5	4	4	4	4	5	4	5	5
us-east-1:23cc71f3-281d-c375-8093-c277fa4e45c0	4	4	4	4	5	5	5	5	4	5	5	5	4	5	5	4	5
us-east-1:23cc71f3-281d-c55f-3936-3379b1a94673	3	4	4	5	4	4	4	1	4	5	4	5	4	5	5	5	5
us-east-1:23cc71f3-281d-ca4e-db67-689712f1adbe	5	3	3	4	3	5	2	3	4	5	5	5	3	4	5	5	5
us-east-1:23cc71f3-281d-ca66-4d71-624e702ffc44	4	3	3	3	3	4	3	3	3	3	4	3	3	5	5	3	5
us-east-1:23cc71f3-281d-cbca-2898-3599566ad40b	4	3	3	3	3	4	3	3	3	3	4	3	3	5	5	3	5
us-east-1:23cc71f3-281d-ce77-9a45-dede0743ad6d	5	2	3	5	2	4	4	5	2	5	5	5	2	3	2	1	1
us-east-1:23cc71f3-281e-c24d-0d02-0221c28a5a71	3	3	4	4	4	3	4	2	4	4	5	4	4	5	5	5	5
us-east-1:23cc71f3-281e-c316-4499-b4a2b4356488	4	4	4	3	4	3	2	2	4	5	3	3	4	5	4	5	4
us-east-1:23cc71f3-281e-c334-90f5-277b92e2e7be	4	3	4	3	4	4	4	2	2	4	3	3	4	4	4	4	4
us-east-1:23cc71f3-281e-c7c9-5372-8c869d8e2d6c	3	3	3	4	4	3	4	3	4	4	4	3	3	4	5	4	3
us-east-1:23cc71f3-281e-caa3-db67-f2988965b2fe	4	3	4	4	3	3	4	3	4	4	3	4	3	5	4	5	4
us-east-1:23cc71f3-281e-cea5-eec5-7b1587b20047	4	3	4	4	3	3	4	3	4	4	3	4	3	5	4	5	4
us-east-1:23cc71f3-281f-c42e-9b1b-e4bec7ac00a3	3	4	2	3	3	2	3	1	2	5	2	3	3	3	4	3	1
us-east-1:23cc71f3-281f-c996-fc99-75ee083651a9	4	4	3	4	4	3	3	3	3	4	3	3	3	4	4	4	4
us-east-1:23cc71f3-281f-cad0-6c6c-60ccc6d37960	3	3	3	4	2	2	2	3	2	3	3	4	4	4	4	5	4
us-east-1:23cc71f3-281f-cbca-ad7e-4ded3f22f118	4	4	3	3	4	3	4	2	3	4	4	3	3	4	4	4	3
us-east-1:23cc71f3-281f-ceba-4d59-96eab29e184a	4	3	4	5	4	4	4	3	4	4	4	5	4	5	5	5	3
us-east-1:23cc71f3-2820-c128-cc5d-9ccd97fe2e87	4	5	3	4	4	3	4	2	4	3	2	4	3	5	5	5	4
us-east-1:23cc71f3-2820-c654-4719-f09825c7ff7e	4	3	3	2	5	4	4	4	5	5	3	3	2	3	3	3	3
us-east-1:23cc71f3-2821-c77f-3a9b-218e232ac914	3	3	3	3	4	4	3	4	4	4	3	4	3	4	4	4	4
us-east-1:23cc71f3-2822-c1e8-13af-2637a20abe9e	4	2	3	2	2	3	1	3	1	2	3	3	2	3	3	3	3
us-east-1:23cc71f3-2822-c55a-88b3-6881786a8e63	2	3	3	4	3	4	4	3	4	4	5	4	2	4	4	2	3
us-east-1:23cc71f3-2822-c769-8fca-61cad0b2defc	2	4	2	5	5	3	2	1	4	3	3	4	2	2	5	3	3
us-east-1:23cc71f3-2822-ce68-ccaa-b662ccd5094e	2	2	3	2	2	4	2	3	2	4	3	3	3	3	3	3	2
us-east-1:23cc71f3-2822-cef3-4d02-9a9980ed279c	4	3	4	4	4	4	4	3	3	3	4	4	4	5	5	4	3
us-east-1:23cc71f3-2823-c1de-3d97-2a1624f3f545	4	3	4	3	3	3	4	2	4	2	3	4	4	4	5	4	4
us-east-1:23cc71f3-2823-c31e-8500-766ad7ad8e7c	3	3	2	4	2	4	3	2	2	4	2	1	3	4	5	5	3
us-east-1:23cc71f3-2823-c3eb-8a67-8070b428bdaa	4	3	4	4	4	5	3	5	4	5	3	3	4	4	4	3	4
us-east-1:23cc71f3-2823-c418-57c3-eb19f4a2ce13	4	3	4	4	4	5	3	5	4	5	3	3	4	4	4	3	4
us-east-1:23cc71f3-2823-c651-66f2-81365629d34f	2	2	2	3	2	4	3	4	3	4	4	3	2	3	3	2	2
us-east-1:23cc71f3-2823-c864-5268-90a0fc34d462	3	4	3	5	4	4	4	2	2	3	4	4	4	4	4	3	3
us-east-1:23cc71f3-2823-c9e1-d184-2bc7566f7b64	5	3	3	5	5	3	3	1	2	3	4	3	3	5	5	5	3
us-east-1:23cc71f3-2823-cb99-fc80-258e6950998a	4	4	3	3	3	3	4	3	4	4	3	4	3	4	4	4	4
us-east-1:23cc71f3-2824-c2d9-d196-25f400d58a6d	5	3	3	3	2	4	2	3	2	3	3	3	2	4	5	5	4
us-east-1:23cc71f3-2824-c410-4916-89775766285a	4	2	3	5	3	5	4	4	4	3	3	4	3	5	5	4	3
us-east-1:23cc71f3-2824-c4bb-4586-302a8d1b6a8f	4	2	3	5	3	5	4	4	4	3	3	4	3	5	5	4	3
us-east-1:23cc71f3-2825-c033-f493-56f6a416a157	4	3	3	3	4	5	4	4	4	3	5	5	5	5	5	5	5
us-east-1:23cc71f3-2826-c0d0-f2e3-06a1bbcfd35f	5	3	4	4	4	4	3	3	3	3	5	5	4	5	5	5	5
us-east-1:23cc71f3-2826-c46f-5fb8-dab1794987e7	5	4	4	5	2	4	4	2	5	5	3	5	5	5	5	5	5
us-east-1:23cc71f3-2827-c180-c76c-7796d8783d06	3	3	4	5	5	3	2	1	4	5	5	5	3	5	5	5	5
us-east-1:23cc71f3-2827-c2db-5f35-08b254291aa5	4	3	4	3	4	3	4	3	2	5	3	4	3	4	5	4	3
us-east-1:23cc71f3-2827-c444-8f26-052933569ff5	5	5	4	4	5	4	4	4	3	4	5	5	5	5	5	5	5
us-east-1:23cc71f3-2827-c8db-0b0e-d1c087696b6a	4	4	3	4	3	4	2	2	2	4	2	4	3	4	4	4	4
us-east-1:23cc71f3-2827-ca73-d501-9639153b496c	4	3	4	2	2	2	4	4	2	3	3	4	3	4	5	4	3
us-east-1:23cc71f3-2827-ccb7-c16c-13414252c405	4	3	4	3	4	4	4	3	4	4	3	4	4	4	4	3	4
us-east-1:23cc71f3-2828-c02b-ef79-151ec18e0c76	3	2	2	4	2	2	2	1	2	2	2	2	1	4	4	3	3
us-east-1:23cc71f3-2828-c042-b779-2c4a434c3f40	5	3	2	4	5	5	5	5	5	5	5	5	5	5	5	5	5
us-east-1:23cc71f3-2828-c522-8ff8-3c9ec6918b41	2	2	2	2	2	2	2	2	2	2	4	4	3	4	3	3	3
us-east-1:23cc71f3-2828-c669-b920-5b3cc89f8d6c	4	3	3	5	4	3	3	3	4	5	5	5	4	4	4	4	4
us-east-1:23cc71f3-2828-c6c4-c322-7fd04770e843	4	4	3	4	4	4	4	3	4	4	3	4	4	3	3	4	4
us-east-1:23cc71f3-2829-c01b-e5b2-ca610cd1c1b2	3	4	3	4	4	4	3	3	3	3	4	4	3	4	4	4	4
us-east-1:23cc71f3-2829-c8e2-34bc-652f20c8c5d9	4	4	4	4	4	4	2	1	3	5	5	4	4	5	5	5	5
us-east-1:23cc71f3-2829-c903-1a9f-73f675466464	3	4	4	3	3	4	4	3	5	4	3	3	4	4	4	4	4
us-east-1:23cc71f3-2829-cd50-aba2-4afbd86968f9	3	2	2	3	4	5	3	2	3	3	4	4	4	4	4	4	4
us-east-1:23cc71f3-2829-cf69-72a0-51c4c0c1b25a	3	3	3	4	5	3	3	3	2	4	3	3	3	5	5	4	4
us-east-1:23cc71f3-282a-c753-188b-9858dca9f024	2	3	4	3	5	5	3	5	4	5	4	4	5	5	5	4	4
us-east-1:23cc71f3-282a-cb8d-cdba-a6e8728ae8b0	2	3	4	3	5	5	3	5	4	5	4	4	5	5	5	4	4
us-east-1:23cc71f3-282a-cdbc-9c2b-4ad7808c2fc3	4	3	3	3	4	4	3	3	2	4	3	3	2	3	4	3	3
us-east-1:23cc71f3-282b-c040-8186-3118d6429056	4	3	3	4	3	3	2	2	4	3	3	2	2	4	4	4	4
us-east-1:23cc71f3-282b-c08c-0128-7ce0b63fddeb	4	3	4	4	4	4	3	5	3	4	4	4	3	4	5	3	3
us-east-1:23cc71f3-282b-cc35-a9ef-14c61077d052	3	2	4	5	3	1	3	2	3	4	2	3	4	4	5	4	4
us-east-1:23cc71f3-282c-c62a-90ec-9690494dd38d	3	2	4	3	3	1	1	2	2	2	3	4	3	3	5	2	3
us-east-1:23cc71f3-282c-c977-4011-b745e12be7cc	5	4	3	5	3	3	4	3	5	5	5	5	5	5	5	5	5
us-east-1:23cc71f3-282c-caf0-67d1-ec2da072e0d4	3	1	4	4	4	4	3	2	2	3	4	4	3	4	3	4	4
us-east-1:23cc71f3-282c-cc42-106a-2ec156f507c8	4	4	5	4	4	4	4	1	4	3	4	5	4	4	3	3	4
us-east-1:23cc71f3-282c-cc9e-89e8-adbc70aed80a	4	4	5	4	4	4	4	1	4	3	4	5	4	4	3	3	4
us-east-1:23cc71f3-282d-c4e7-bb9a-09e71535a28c	4	4	4	4	4	4	4	4	4	3	4	4	4	4	4	4	4
us-east-1:23cc71f3-282d-cfcd-733f-7673c7b66091	4	2	2	4	2	3	2	3	2	2	4	3	2	3	4	2	2
us-east-1:23cc71f3-282e-c57c-d6cb-8d32639d22da	4	5	4	4	4	3	3	2	4	2	4	4	4	4	4	3	4
us-east-1:23cc71f3-282e-c9f9-bf35-94a0fe1b1ed2	5	3	4	4	4	5	4	5	4	3	5	5	5	5	5	5	5
us-east-1:23cc71f3-282e-cb42-8b1f-eca6da56d94a	2	3	4	3	3	5	3	3	4	5	3	3	4	4	5	5	5
us-east-1:23cc71f3-282f-c314-9f51-eeae8e3d0afc	2	3	4	3	3	5	3	3	4	5	3	3	4	4	5	5	5
us-east-1:23cc71f3-282f-c361-719d-c58d7303513e	4	4	3	4	4	4	5	5	4	5	4	4	4	5	4	5	5
us-east-1:23cc71f3-282f-c797-38a3-cf7293e9f168	4	3	3	4	3	4	4	3	4	5	4	4	3	5	5	4	4
us-east-1:23cc71f3-2830-c3d6-ac7f-23dfc62c93d5	3	3	3	4	4	4	3	4	3	5	4	5	3	4	4	4	3
us-east-1:23cc71f3-2830-c484-0259-770c69ff1e29	3	3	1	3	4	3	4	1	2	5	3	3	3	3	3	4	3
us-east-1:23cc71f3-2830-c670-c1ad-d4a31fd538dc	4	4	3	3	3	4	4	2	3	5	4	4	4	4	4	4	4
us-east-1:23cc71f3-2830-c82b-cc9d-7fb12d131a77	4	3	3	4	1	2	1	2	2	1	2	3	3	3	3	2	2
us-east-1:23cc71f3-2830-c9ab-015d-5a7c83a58c12	5	3	3	4	4	3	4	4	3	5	5	4	3	4	4	3	2
us-east-1:23cc71f3-2830-ca86-9fa3-91fc5ce771e8	4	4	4	4	4	3	4	3	3	3	4	4	3	4	4	3	4
us-east-1:23cc71f3-2830-cb45-8c80-7bfbe8c4799c	4	4	4	4	4	3	4	3	3	3	4	4	3	4	4	3	4
us-east-1:23cc71f3-2830-cc87-2470-00e4dda7f805	3	3	3	4	3	4	4	3	4	4	4	3	4	5	5	4	4
us-east-1:23cc71f3-2830-ce7c-40c6-b68b1880e998	3	3	3	4	3	4	4	3	4	4	4	3	4	5	5	4	4
us-east-1:23cc71f3-2831-c299-632a-de26569ca2bc	3	4	4	4	5	3	4	5	5	5	4	4	4	4	5	4	3
us-east-1:23cc71f3-2831-c5f2-8a4a-12cb40699b4a	3	4	4	4	5	3	4	5	5	5	4	4	4	4	5	4	3
us-east-1:23cc71f3-2831-c728-3db6-ee0cff9e0ada	4	3	4	3	4	2	2	2	3	5	4	4	1	4	4	4	4
us-east-1:23cc71f3-2831-cc39-df12-9be9252b11f0	4	4	3	3	3	4	3	3	4	4	4	4	3	4	3	4	4
us-east-1:23cc71f3-2832-c158-e834-68635e5154ef	5	3	4	4	5	5	4	3	5	5	5	5	5	5	5	5	5
us-east-1:23cc71f3-2832-c3b6-adbf-8d01f85d8d58	4	3	3	4	4	4	3	3	4	5	5	5	5	4	5	4	4
us-east-1:23cc71f3-2832-cf91-b4d4-c7f80ac30a4f	2	1	1	2	4	3	3	3	3	2	4	4	3	4	5	4	4
us-east-1:23cc71f3-2833-c010-6612-07438985874c	3	2	3	4	2	4	3	4	2	4	4	4	3	5	5	5	5
us-east-1:23cc71f3-2833-c1af-d21b-af6eb671334c	4	4	5	5	4	4	4	3	4	4	4	4	3	4	4	4	3
us-east-1:23cc71f3-2833-c6eb-0a09-bcf115b36a5b	5	4	4	5	4	5	4	4	5	5	5	5	4	5	5	5	5
us-east-1:23cc71f3-2833-c830-85f8-1abe1986955c	4	4	3	4	2	4	4	2	3	4	4	4	2	3	4	4	3
us-east-1:23cc71f3-2833-cde5-ee50-aa78017c6a50	4	3	4	4	4	5	3	4	5	5	4	4	4	4	5	4	4
us-east-1:23cc71f3-2834-c0a7-f455-0fcd7c8c3b76	3	3	4	3	3	4	1	2	3	3	3	3	3	3	3	3	3
us-east-1:23cc71f3-2834-c2ff-f1c7-06d653453b48	3	4	3	3	2	4	2	3	2	4	5	5	4	5	5	5	5
us-east-1:23cc71f3-2834-c40f-d460-f66f2d4b7e39	3	3	2	4	3	4	3	4	4	4	4	3	2	4	5	4	4
us-east-1:23cc71f3-2834-c479-ed62-c8d98ea012f9	4	3	2	4	3	3	3	3	3	4	3	3	3	4	4	3	4
us-east-1:23cc71f3-2834-c5ce-3e93-194945c18567	4	3	2	4	3	3	3	3	3	4	3	3	3	4	4	3	4
us-east-1:23cc71f3-2834-c790-35c6-a0769e9c37a3	4	5	4	5	4	3	2	2	5	5	5	4	4	5	5	5	5
us-east-1:23cc71f3-2834-cdba-2082-6348147c9d56	5	4	4	5	3	4	4	3	2	3	4	5	5	5	4	5	5
us-east-1:23cc71f3-2834-ceb1-b44f-06e4b49ebdc9	2	4	3	3	3	3	3	1	4	3	3	3	2	4	5	4	4
us-east-1:23cc71f3-2835-c1a5-f1a3-5717d394d47e	4	4	3	5	3	4	3	4	2	4	5	4	4	5	4	4	4
us-east-1:23cc71f3-2835-c3c9-e6dd-7b78b2776802	3	3	2	3	4	2	2	2	2	2	2	2	2	5	5	4	3
us-east-1:23cc71f3-2835-cb96-6a25-8c84380c64de	4	3	2	4	3	4	3	2	4	3	5	5	5	4	5	4	4
us-east-1:23cc71f3-2836-c500-ae7c-29a1b4a011a8	2	2	2	3	4	4	4	3	4	5	4	4	5	4	4	3	2
us-east-1:23cc71f3-2836-c934-5301-838b14413997	2	2	3	4	3	2	5	3	1	5	3	3	1	5	4	5	5
us-east-1:23cc71f3-2836-cbd4-88ec-70250428b920	4	4	5	4	3	4	3	3	3	4	4	4	3	5	3	5	3
us-east-1:23cc71f3-2837-c0be-7f22-a1131b6de55a	4	5	5	5	4	4	4	2	4	3	5	3	4	5	3	4	4
us-east-1:23cc71f3-2837-c20b-0aaa-bbfb365e2d7f	4	3	3	4	4	3	2	4	4	3	4	4	5	4	2		5
us-east-1:23cc71f3-2837-c40a-05e5-d508389fa717	4	3	2	3	4	4	2	1	3	2	3	3	2	4	5	3	3
us-east-1:23cc71f3-2837-c6a2-e718-6b08e833c580	4	4	4	4	3	1	3	1	2	3	5	3	4	5	5	4	3
us-east-1:23cc71f3-2837-c7a6-985e-33d3a297b543	5	5	4	5	4	4	3	3	5	5	5	5	5	5	5	5	4
us-east-1:23cc71f3-2838-cacb-a799-251fbfbcbafa	4	3	4	4	3	4	4	3	4	4	4	4	3	5	5	5	4
us-east-1:23cc71f3-2838-cc87-820f-8dff09b927f8	4	3	4	5	4	4	3	3	3	5	3	3	3	5	4	4	5
us-east-1:23cc71f3-2839-c3a5-afde-94d75ac1c908	4	4	4	5	3	3	4	4	4	4	4	4	3	5	5	3	2
us-east-1:23cc71f3-2839-c435-9bc4-c4c021ebcc83	2	4	4	3	2	4	4	1	3	3	4	4	3	5	5	4	4
us-east-1:23cc71f3-2839-cbc3-daa0-fb7a341ab436	2	3	2	3	4	5	4	4	3	4	3	4	2	4	3	2	2
us-east-1:23cc71f3-2839-ce1a-fdb3-da3c16dccfc0	4	3	2	3	1	3	2	1	1	2	3	2	2	3	3	4	3
us-east-1:23cc71f3-283a-c37e-a47a-1a10858b4669	4	3	4	3	2	2	1	1	1	2	4	5	2	4	5	5	4
us-east-1:23cc71f3-283a-c4dd-7602-0bb0369e9c79	3	4	4	4	3	4	5	3	2	4	3	3	4	5	5	5	4
us-east-1:23cc71f3-283a-cb13-9a65-32d8b0d44867	4	4	4	4	3	3	3	1	3	4	4	4	4	4	4	4	4
us-east-1:23cc71f3-283a-ccd0-d356-cea4e35840a3	5	4	5	4	4	5	5	3	5	5	5	5	4	5	5	5	5
us-east-1:23cc71f3-283a-cee2-bd30-34123883a9bb	3	4	3	3	4	3	4	3	4	5	3	4	4	4	4	4	4
us-east-1:23cc71f3-283b-c27d-402f-d5a453a71215	5	3	3	5	2	2	1	2	1	2	4	3	4	3	3	3	3
us-east-1:23cc71f3-283b-c6c4-b0f2-6b134011b0e0	2	3	3	4	3	4	4	4	3	5	4	3	4	5	4	4	4
us-east-1:23cc71f3-283b-c7b7-65e0-263f60ec62cd	4	3	2	4	4	4	3	2	2	3	2	2	1	2	4	5	3
us-east-1:23cc71f3-283b-c8a3-4071-e3c8c18a174f	4	3	3	4	2	4	5	4	3	3	4	5	4	4	5	3	4
us-east-1:23cc71f3-283b-caf8-1b61-cc463db91d1c	3	4	3	4	4	4	4	3	3	5	4	4	4	5	5	4	4
us-east-1:23cc71f3-283b-ccc6-7d99-819c44696411	4	2	3	3	4	5	4	5	5	5	4	4	4	4	4	4	4
us-east-1:23cc71f3-283b-cd01-fe84-ef51e76ba83f	4	2	3	3	4	5	4	5	5	5	4	4	4	4	4	4	4
us-east-1:23cc71f3-283b-cda8-6e69-f62fdc5fc608	2	2	3	2	2	4	3	5	2	5	2	2	2	5	5	4	4
us-east-1:23cc71f3-283c-c15b-c840-83f6c0580722	2	2	3	2	2	4	3	5	2	5	2	2	2	5	5	4	4
us-east-1:23cc71f3-283c-c2ad-1e2e-d48e66a75373	4	3	4	5	4	5	3	4	4	3	4	5	2	5	5	4	4
us-east-1:23cc71f3-283c-ca2d-4df6-a48d92382f64	3	2	3	3	3	4	3	3	3	3	3	4	3	3	3	3	3
us-east-1:23cc71f3-283d-c6e2-c287-be4c1494f0d3	3	2	3	3	3	4	3	3	3	3	3	4	3	3	3	3	3
us-east-1:23cc71f3-283d-ca34-b50e-056a858063b7	4	4	4	5	5	4	2	1	5	2	3	4	5	5	5	5	5
us-east-1:23cc71f3-283d-ca90-de8f-77003a06d357	3	3	5	3	5	4	4	4	4	5	4	4	3	4	4	3	3
us-east-1:23cc71f3-283d-caeb-a5e1-5de661f08cf4	3	3	5	3	5	4	4	4	4	5	4	4	3	4	4	3	3
us-east-1:23cc71f3-283d-cd95-5781-0c3b61d0b5e4	4	4	5	5	3	5	4	4	5	5	4	5	3	5	5	5	5
us-east-1:23cc71f3-283e-c013-f7bd-822e2899ef25	4	3	4	4	4	3	4	4	3	5	4	4	3	5	5	5	5
us-east-1:23cc71f3-283e-c21b-5a46-03741ac263e5	1	3	3	2	4	4	3	4	2	4	3	3	2	5	4	5	4
us-east-1:23cc71f3-283e-cf12-074f-5c8fdc3cc66a	4	3	4	4	2	4	4	3	4	2	5	4	3	5	5	5	5
us-east-1:23cc71f3-283f-c7ce-06e7-4d2fe58ee18a	4	4	4	4	5	5	4	4	4	5	4	3	3	5	5	5	5
us-east-1:23cc71f3-283f-c8a3-1eff-69a595068b5b	2	3	3	2	2	2	2	2	1	3	2	2	2	3	4	2	2
us-east-1:23cc71f3-283f-cb05-9b3a-2cea6f5904e0	5	5	5	5	4	3	4	3	4	4	4	5	5	5	5	5	5
us-east-1:23cc71f3-283f-ccc6-c454-4c8e32f0c15f	3	3	4	3	5	5	4	4	2	5	2	5	2	5	5	5	5
us-east-1:23cc71f3-2840-c566-7ff3-de6769fe7ac9	3	3	3	4	4	4	4	3	4	5	4	3	2	4	5	4	4
us-east-1:23cc71f3-2840-cb29-8243-7c3e7216f333	5	3	3	4	4	2	5	3	5	1	3	4	3	4	4	4	4
us-east-1:23cc71f3-2841-c085-57bd-f9de65483391	2	3	4	3	3	3	3	2	2	2	4	4	3	4	4	4	3
us-east-1:23cc71f3-2842-c383-294a-ea6a0e75a712	2	2	3	3	3	5	3	3	2	4	4	3	2	2	2	1	1
us-east-1:23cc71f3-2842-c74d-a5b0-193430a7475c	5	4	3	5	2	5	3	1	2	1	4	5	3	5	5	5	5
us-east-1:23cc71f3-2842-cc8a-caf4-0d8de4a7da31	4	4	3	5	4	4	4	3	4	5	4	5	4	5	5	5	5
us-east-1:23cc71f3-2843-c0f0-8f08-7d1cf2f68a87	4	2	3	5	4	4	4	4	4	4	4	4	4	4	4	4	4
us-east-1:23cc71f3-2843-c3c8-0108-0b7dec380c23	5	3	1	5	3	3	1	4	1	2	3	3	5	5	5	5	5
us-east-1:23cc71f3-2843-c8a6-d92f-2cfc08ecece6	2	3	3	4	3	3	2	5	2	3	4	3	2	4	4	4	4
us-east-1:23cc71f3-2843-ce6e-8941-07e1e0b39706	4	4	4	3	2	5	4	3	3	4	4	4	3	5	4	4	4
us-east-1:23cc71f3-2844-c029-0161-60057f6de61e	3	2	2	3	2	3	2	2	2	3	2	2	2	2	2	2	2
us-east-1:23cc71f3-2844-c345-1216-0e4b152947ec	3	4	4	4	4	3	4	1	2	5	5	4	3	5	5	5	5
us-east-1:23cc71f3-2844-c4d3-3231-82ba97470237	3	4	4	4	4	3	4	1	2	5	5	4	3	5	5	5	5
us-east-1:23cc71f3-2844-c7cf-2a44-bda7b389f2c8	4	2	3	4	4	4	4	3	4	4	4	4	2	4	5	4	4
us-east-1:23cc71f3-2844-c96a-ea79-28f2c41fd3f3	4	3	4	4	3	5	2	3	4	3	5	4	4	5	5	5	5
us-east-1:23cc71f3-2845-c390-0cd4-81680b403963	3	2	2	3	4	4	3	4	3	4	3	3	3	4	4	4	3
us-east-1:23cc71f3-2845-c6ab-2d9d-c0d3538320bc	3	2	3	4	2	4	2	2	3	4	4	2	3	4	4	4	1
us-east-1:23cc71f3-2845-c721-8287-c9cebbb04949	2	3	4	4	3	5	4	3	4	5	3	3	4	5	4	5	5
us-east-1:23cc71f3-2846-c164-69e6-8e675b9bd267	2	3	4	4	3	5	4	3	4	5	3	3	4	5	4	5	5
us-east-1:23cc71f3-2846-c52b-13fa-7f8799045795	4	3	3	4	3	4	3	3	4	5	4	4	3	4	3	5	3
us-east-1:23cc71f3-2846-cff3-541b-7161b85f4ebc	4	4	3	3	5	4	3	5	5	5	5	5	5	5	5	5	5
us-east-1:23cc71f3-2847-c105-19e7-f6f6ddf665e9	4	4	4	4	4	4	3	2	4	4	4	4	4	4	4	4	4
us-east-1:23cc71f3-2847-c1e6-39b3-048c68dfae6a	5	5	4	5	4	4	4	4	5	5	5	5	5	5	5	5	5
us-east-1:23cc71f3-2847-c33d-a6a0-0d3874ff7ce9	3	3	3	4	2	2	1	1	2	2	3	3	2	1	3	4	3
us-east-1:23cc71f3-2847-c4c9-4116-238b04f1dcde	4	3	2	4	4	3	4	4	3	3	3	4	3	5	5	4	3
us-east-1:23cc71f3-2847-c515-b8d1-86681c1d1a70	4	3	2	4	4	3	4	4	3	3	3	4	3	5	5	4	3
us-east-1:23cc71f3-2847-c903-a55f-f5d565938297	4	4	4	4	5	5	4	4	5	5	4	5	3	5	5	5	5
us-east-1:23cc71f3-2847-c9f2-88b0-6d1a7f90c6b2	3	3	3	3	3	4	4	3	4	4	4	3	4	4	3	5	4
us-east-1:23cc71f3-2848-c41f-e095-a147abe601c8	5	4	3	4	4	4	3	3	4	5	5	3	2	4	5	4	5
us-east-1:23cc71f3-2848-c5ed-1da2-eff7c71251e3	4	2	2	3	3	3	2	3	4	2	4	3	2	5	5	4	4
us-east-1:23cc71f3-2848-c6a0-e419-924a23a93f78	2	3	3	2	4	3	3	3	1	5	1	1	1	4	4	3	3
us-east-1:23cc71f3-2848-ca0b-b97d-8bdd9dc0eec4	5	4	4	5	5	5	4	5	5	5	5	5	4	5	4	3	3
us-east-1:23cc71f3-2848-cf1f-9992-bce4dc93cdcf	4	4	4	3	4	3	3	3	4	4	3	5	4	5	5	5	5
us-east-1:23cc71f3-2849-c6f3-c355-9c2f6d1f2278	2	2	2	3	5	4	2	2	2	5	2	2	2	4	1	5	3
us-east-1:23cc71f3-2849-c7df-efab-62168995eb58	3	4	4	4	5	4	5	3	3	4	5	5	5	5	5	5	5
us-east-1:23cc71f3-2849-c8fe-ab1d-00051a35dc3a	5	3	3	5	3	3	2	3	5	5	2	4	4	5	5	5	5
us-east-1:23cc71f3-2849-c962-36b1-cae93a44f8ea	3	4	4	5	3	4	4	3	4	5	4	2	3	4	4	4	4
us-east-1:23cc71f3-2849-cb74-be02-9eccd69c8a6e	3	4	4	5	3	4	4	3	4	5	4	2	3	4	4	4	4
us-east-1:23cc71f3-284a-c47c-2a13-a602dedcf516	5	3	3	4	5	4	2	2	5	3	5	4	3	4	5	4	5
us-east-1:23cc71f3-284a-c6dc-84bf-735a7c91dd45	3	3	3	4	4	4	2	4	4	2	3	3	3	4	4	4	4
us-east-1:23cc71f3-284a-c9c1-7e7f-d16949ab0aad	4	4	5	4	5	5	5	5	4	5	3	4	3	5	5	5	5
us-east-1:23cc71f3-284a-ca9e-b8c8-a0b3f8c78cb3	5	3	3	5	5	5	4	4	5	3	4	5	5	5	5	4	4
us-east-1:23cc71f3-284a-cb3d-ffdd-d9c8c019b6d2	4	5	3	5	3	5	4	5	4	3	5	5	4	5	5	5	5
us-east-1:23cc71f3-284a-cc5e-eaa2-0b5a7504cc3a	2	3	2	2	3	4	4	3	2	4	3	2	3	5	5	5	5
us-east-1:23cc71f3-284b-c03f-c47d-97f490c22755	4	5	3	3	5	4	4	5	5	3	4	4	4	5	5	5	4
us-east-1:23cc71f3-284b-cf23-6942-9e0cf45baa42	3	4	2	4	2	3	1	1	2	3	4	4	3	5	5	5	5
us-east-1:23cc71f3-284c-c281-fb0b-21be0a845441	4	3	3	4	4	4	4	3	4	5	4	4	4	5	5	4	4
us-east-1:23cc71f3-284c-c443-f8cf-8a136a8f7b3e	2	3	5	4	2	4	3	3	2	4	4	3	1	5	4	4	3
us-east-1:23cc71f3-284c-c505-3afc-fbbc4e7c80fc	1	3	3	3	5	4	3	2	4	2	5	3	3	5	5	3	3
us-east-1:23cc71f3-284c-ce56-b044-8434ecd0af1b	4	3	3	4	5	3	4	3	2	5	3	2	3	5	5	4	4
us-east-1:23cc71f3-284d-c44b-7b84-ec4ba0065483	4	3	4	2	2	4	3	4	3	4	3	4	3	5	4	2	2
us-east-1:23cc71f3-284d-c881-94cc-027094b0ed4d	3	3	3	2	4	3	2	1	2	2	3	3	3	5	5	3	2
us-east-1:23cc71f3-284d-c94b-7a4c-b884fe037c49	5	4	4	5	2	3	3	2	3	3	4	4	4	5	5	4	5
us-east-1:23cc71f3-284d-cbd9-e7ba-2df4e6eb8f04	5	4	4	4	5	5	4	3	5	5	5	4	5	4	5	5	4
us-east-1:23cc71f3-284d-cf1f-95d2-213a87bb127c	5	4	4	5	3	4	3	3	4	5	3	3	3	5	5	5	5
us-east-1:23cc71f3-284e-c085-6130-444653e32bde	3	3	3	4	3	3	2	2	3	3	3	4	3	4	5	4	4
us-east-1:23cc71f3-284e-c0e2-8d1f-b2be5d5dc70c	3	3	3	4	3	3	2	2	3	3	3	4	3	4	5	4	4
us-east-1:23cc71f3-284e-c10e-f273-2464b89f8222	4	3	3	4	3	4	5	3	4	5	4	4	4	4	4	4	3
us-east-1:23cc71f3-284e-cde0-fa2f-866a7f794117	1	2	1	1	1	1	1	1	1	1	1	1	1	1	1	1	1
us-east-1:23cc71f3-284e-ced5-a3f9-07d8a050eaf8	4	2	3	3	4	2	4	1	2	4	2	2	2	3	4	3	1
us-east-1:23cc71f3-284f-c44b-b5fa-4b6596633edc	2	2	2	2	3	4	3	4	3	3	3	3	1	5	5	3	3
us-east-1:23cc71f3-284f-c72c-4c9d-1baec9706570	2	2	2	2	3	4	3	4	3	3	3	3	1	5	5	3	3
us-east-1:23cc71f3-284f-c817-a6d0-beec800a5621	5	5	5	5	4	5	4	5	3	5	3	4	5	5	3	3	4
us-east-1:23cc71f3-284f-c960-2100-a31c978301dc	3	4	4	5	4	4	4	5	2	4	5	4	2	5	5	5	5
us-east-1:23cc71f3-284f-ccd3-9a13-9df57343a2f0	4	3	2	4	4	5	3	3	4	3	5	5	3	3	4	4	4
us-east-1:23cc71f3-284f-ccd7-731a-8016a42a0662	4	2	3	4	4	4	4	4	4	4	4	2	2	5	5	3	3
us-east-1:23cc71f3-2850-c06e-cb56-897441261b8a	2	3	2	1	4	2	2	1	2	2	2	1	1	3	5	3	2
us-east-1:23cc71f3-2850-c0c0-8e9e-16eb16aa10da	3	3	2	3	2	2	2	2	3	2	2	2	3	3	2	4	3
us-east-1:23cc71f3-2850-c1d2-ab38-f88a71845ea8	4	4	3	4	3	3	3	3	3	3	4	3	3	3	4	4	4
us-east-1:23cc71f3-2850-c52b-afb7-b46dbde09516	5	3	4	3	5	4	3	5	4	5	2	1	3	1	1	3	1
us-east-1:23cc71f3-2850-c95c-f121-60fe005a5876	5	3	4	3	5	4	3	5	4	5	2	1	3	1	1	3	1
us-east-1:23cc71f3-2850-cc0c-1dec-d00754c04c7f	3	3	2	4	3	3	2	2	1	5	3	2	2	4	5	5	3
us-east-1:23cc71f3-2850-cea5-a0d4-4acbc53989fe	3	3	3	3	2	2	2	2	2	2	3	3	3	2	2	2	2
us-east-1:23cc71f3-2850-cfaa-7d1d-b42eddbb06dd	4	2	3	4	5	4	3	2	4	3	3	4	3	4	5	3	3
us-east-1:23cc71f3-2851-c039-d338-2053bfa7a9e7	3	4	4	3	5	4	4	4	3	5	5	2	3	5	5	5	5
us-east-1:23cc71f3-2851-c258-a851-da19e2b490cd	5	2	4	2	5	4	4	1	5	5	5	5	5	5	5	5	5
us-east-1:23cc71f3-2851-c325-89ea-4cf61f0c0432	3	2	3	4	4	3	4	4	4	4	5	5	3	4	4	3	4
us-east-1:23cc71f3-2851-c9fd-a4ea-f2d250cdd6c3	4	4	4	4	4	3	4	2	4	4	4	4	4	4	4	4	4
us-east-1:23cc71f3-2852-c0fe-0c98-82f4a801b5d0	4	4	4	4	4	3	4	2	4	4	4	4	4	4	4	4	4
us-east-1:23cc71f3-2852-c516-11ac-d61b7b13ad33	3	3	3	4	4	3	2	2	3	4	3	4	4	5	4	4	4
us-east-1:23cc71f3-2852-c900-01b4-943df5eb6bf1	3	3	5	5	2	4	3	1	3	3	5	5	5	3	5	5	5
us-east-1:23cc71f3-2852-ce76-fde4-28924a93e2b8	5	3	4	4	5	3	5	3	3	5	4	5	2	3	3	2	4
us-east-1:23cc71f3-2853-c0d2-f69b-e5b954d4fa8f	4	1	4	4	3	3	2	3	3	5	4	4	4	5	5	4	5
us-east-1:23cc71f3-2853-c495-4429-133e3269cc74	4	2	1	4	4	2	2	2	3	5	4	4	4	4	5	4	4
us-east-1:23cc71f3-2853-c4a7-fffa-76bfcd5c0fd3	3	4	3	3	4	4	3	2	1	3	3	2	3	3	5	3	3
us-east-1:23cc71f3-2853-c601-458a-654a1d125fa7	1	2	2	3	2	2	2	1	1	2	3	3	3	2	3	3	2
us-east-1:23cc71f3-2853-c6a8-1252-96c23237afdc	3	2	2	4	4	5	3	3	4	5	4	2	2	5	5	5	5
us-east-1:23cc71f3-2853-cbcc-2f55-4a4fbff6caeb	3	2	2	3	2	3	1	2	2	3	3	3	2	4	5	4	5
us-east-1:23cc71f3-2853-cdbb-7af4-426bde4ec46d	5	2	3	5	4	2	3	1	4	5	4	4	4	5	5	4	5
us-east-1:23cc71f3-2853-cdd0-c86d-c75c112eb5c4	3	3	4	3	2	3	4	2	3	1	3	3	4	4	4	4	4
us-east-1:23cc71f3-2853-ce4d-972a-18a4be242e8c	4	4	4	4	4	4	4	4	4	4	4	4	4	3	3	3	3
us-east-1:23cc71f3-2853-cf71-03c0-926623f4d8c0	3	4	3	3	2	3	2	2	2	2	4	4	3	4	4	4	3
us-east-1:23cc71f3-2854-c3ab-4e90-5a893b45a08e	5	2	3	4	3	3	3	4	4	4	4	4	4	3	5	5	5
us-east-1:23cc71f3-2854-c804-1fe7-a107971044ee	3	3	2	3	4	2	2	3	4	4	4	2	3	4	4	3	3
us-east-1:23cc71f3-2854-ca97-89ef-5a5fd586b451	3	4	4	4	4	3	4	5	4	5	5	5	4	5	5	5	5
us-east-1:23cc71f3-2855-c308-6384-6e3beae9b459	3	3	3	3	3	4	3	4	4	5	3	2	3	4	4	3	4
us-east-1:23cc71f3-2855-c49a-9351-c5c5057649c1	3	2	2	4	3	3	4	3	5	5	4	4	4	4	5	4	4
us-east-1:23cc71f3-2856-cbb0-e812-8ee2f119dc85	4	4	3	3	4	4	4	5	3	4	4	3	3	4	5	5	5
us-east-1:23cc71f3-2856-cc7e-3a12-e58d970daf45	4	4	3	3	4	3	2	1	2	4	3	4	4	4	4	4	3
us-east-1:23cc71f3-2856-ce7f-d14e-cb63ee9a9b1d	3	3	3	2	4	4	3	4	3	4	4	3	3	4	5	4	4
us-east-1:23cc71f3-2857-c3b7-a17d-f2917166d4c1	3	4	4	4	4	4	3	2	4	4	4	4	4	4	4	4	4
us-east-1:23cc71f3-2857-c60c-41b7-b69b19f7de47	4	3	2	3	3	3	3	3	4	4	3	4	3	5	5	5	5
us-east-1:23cc71f3-2857-c764-0e4c-bd92bc68063c	5	4	5	5	5	3	4	3	5	5	5	5	4	5	5	5	5
us-east-1:23cc71f3-2857-c789-3e15-86daa63e54a3	4	2	4	4	4	4	4	4	4	5	2	5	4	5	5	5	5
us-east-1:23cc71f3-2857-cb70-e8a9-6068403250e8	4	3	3	4	4	4	4	3	4	5	4	4	4	5	5	4	5
us-east-1:23cc71f3-2857-cbc0-6890-d3cbac844638	4	5	4	4	4	5	5	5	3	5	3	3	4	5	5	5	5
us-east-1:23cc71f3-2857-cc5e-595b-840dfe3ecf52	3	4	3	4	3	4	2	3	3	4	3	4	4	5	5	4	4
us-east-1:23cc71f3-2857-cdec-9cf0-06ad293658ad	4	3	3	2	4	4	4	4	3	4	4	3	3	4	4	4	4
us-east-1:23cc71f3-2857-ce6f-8474-cc672635e0ae	3	3	4	3	2	3	2	3	2	2	3	3	2	5	5	2	5
us-east-1:23cc71f3-2857-cf4a-0ca9-5170a16a993a	4	4	2	4	2	4	4	3	4	2	3	4	4	4	5	4	5
us-east-1:23cc71f3-2858-c0a4-53e7-64bab1537429	4	4	4	5	4	4	4	3	4	4	4	4	3	5	5	5	5
us-east-1:23cc71f3-2858-c9ff-ea59-1bc17260514d	2	1	2	3	3	3	2	3	2	3	3	4	2	4	4	4	4
us-east-1:23cc71f3-2858-cbfc-fca5-c2739e17723a	5	4	3	5	4	4	3	3	4	4	4	4	4	4	5	5	5
us-east-1:23cc71f3-2858-cdc6-adf5-67237073a056	3	3	3	4	3	4	4	4	3	5	3	2	3	5	5	3	4
us-east-1:23cc71f3-2859-c4c5-b2d8-801d57ab1c8a	2	2	3	4	2	4	2	3	3	4	1	4	3	5	5	5	5
us-east-1:23cc71f3-2859-c715-09be-e64f04c14b13	4	3	3	3	3	4	5	3	3	4	3	4	4	5	5	5	5
us-east-1:23cc71f3-2859-cf56-9f18-f9b571fe0666	4	4	3	3	5	3	4	2	5	5	5	5	5	5	5	5	5
us-east-1:23cc71f3-2859-cf60-4107-8e27895c4dbc	4	3	4	3	4	4	4	4	4	3	4	4	4	4	4	4	4
us-east-1:23cc71f3-285a-c086-8b26-cca4ae99da1a	1	2	2	1	2	3	1	2	2	3	3	3	2	3	4	3	3
us-east-1:23cc71f3-285a-c16d-1a38-51ef3a2599be	3	2	2	4	4	4	5	2	4	3	3	4	3	4	5	4	4
us-east-1:23cc71f3-285a-c358-23e9-efcdf3486d48	3	3	4	3	3	4	3	3	3	4	4	4	4	4	3	3	3
us-east-1:23cc71f3-285a-cc0a-34b5-534602543bde	2	3	3	4	4	4	3	3	3	3	4	4	4	4	4	4	4
us-east-1:23cc71f3-285a-cfa0-74c3-845142f4be33	3	3	4	3	3	4	3	4	4	4	4	3	3	5	5	5	5
us-east-1:23cc71f3-285b-c314-fe70-4380c7140ffd	3	3	3	4	5	5	3	4	4	4	4	4	3	4	3	3	3
us-east-1:23cc71f3-285b-cade-6032-85028ebae479	3	3	5	2	5	5	3	4	2	3	5	3	3	5	5	3	5
us-east-1:23cc71f3-285b-cbbd-9205-0fea2fbe7c5b	3	4	3	3	4	2	2	3	3	4	2	2	3	5	4	3	3
us-east-1:23cc71f3-285b-cd13-703b-541003908595	3	4	3	3	4	2	2	3	3	4	2	2	3	5	4	3	3
us-east-1:23cc71f3-285c-c13f-7673-db9d4fe991b6	2	3	2	3	5	4	4	4	5	4	5	4	3	4	4	3	3
us-east-1:23cc71f3-285c-c170-9a2a-3945255bd333	2	3	2	3	5	4	4	4	5	4	5	4	3	4	4	3	3
us-east-1:23cc71f3-285c-c353-517e-06bf7a0c391c	4	3	3	3	4	3	3	2	2	5	3	2	3	4	4	4	4
us-east-1:23cc71f3-285c-c3ea-bea3-e73c0af5b09c	5	5	4	3	5	4	4	2	5	5	4	4	3	5	5	5	5
us-east-1:23cc71f3-285c-c5b9-76bd-5afdb99c02d0	4	4	5	3	5	3	3	4	5	4	4	4	3	4	4	4	5
us-east-1:23cc71f3-285c-caf3-e4ca-0c3d6d11f617	3	4	3	3	5	4	4	4	5	5	4	5	4	4	4	4	5
us-east-1:23cc71f3-285c-cd3f-bdab-c6d26b817837	2	3	4	5	2	4	4	4	2	5	3	2	2	4	4	3	4
us-east-1:23cc71f3-285d-c490-eb4f-0a532c66d345	4	2	2	3	2	3	4	1	2	2	1	1	1	3	5	5	5
us-east-1:23cc71f3-285d-c792-4ce6-10c85a207624	4	4	4	4	3	4	4	3	2	5	3	3	3	5	5	4	5
us-east-1:23cc71f3-285d-c84d-96b4-674eb3ef0143	3	3	3	3	4	3	4	1	4	5	4	4	3	5	5	4	4
us-east-1:23cc71f3-285d-cbe2-41c6-ccb1e055cdbf	3	3	3	3	4	3	4	1	4	5	4	4	3	5	5	4	4
us-east-1:23cc71f3-285e-c0a0-5d20-898a27db42a5	3	5	3	3	5	4	4	3	4	5	5	5	5	5	5	5	5
us-east-1:23cc71f3-285e-c2cd-5319-7de5c4843963	4	3	4	3	3	4	4	3	3	5	4	3	2	4	4	4	4
us-east-1:23cc71f3-285e-c45e-b61b-ce4fe0130b49	2	3	2	3	2	4	3	2	2	4	4	3	2	4	5	4	3
us-east-1:23cc71f3-285e-c7ed-07b7-b925b921eba4	3	3	3	3	3	3	3	3	3	3	3	3	3	3	3	3	3
us-east-1:23cc71f3-285e-cb65-e368-5cbe6d84c9fa	3	2	3	3	2	4	2	2	2	3	4	4	3	4	4	4	4
us-east-1:23cc71f3-285f-c4eb-49f0-9db78b4c464c	3	4	3	4	4	3	4	3	4	4	4	4	4	4	4	4	4
us-east-1:23cc71f3-285f-c517-e4cc-840af4b50fb7	3	3	2	4	4	1	4	1	2	2	3	4	4	5	5	5	5
us-east-1:23cc71f3-285f-cc45-941c-e7d9c11564b1	4	4	4	5	5	4	3	3	4	4	5	4	5	5	5	4	5
us-east-1:23cc71f3-2860-ce7b-4443-5a468c3a089c	2	3	3	2	3	3	4	2	2	4	2	2	2	2	3	2	3
us-east-1:23cc71f3-2861-c4bf-9958-3eeea9044b20	3	3	3	2	3	4	3	4	4	4	4	3	3	3	4	3	3
us-east-1:23cc71f3-2861-c78f-54be-d63016addd99	4	3	4	4	2	4	4	4	4	3	4	4	2	2	3	3	3
us-east-1:23cc71f3-2861-cb04-be88-df03a50f5030	4	3	4	4	2	4	4	4	4	3	4	4	2	2	3	3	3
us-east-1:23cc71f3-2861-cb69-0acb-0d896ab34653	5	3	4	4	5	5	3	3	3	4	4	5	2	5	5	2	3
us-east-1:23cc71f3-2861-cce3-158f-b5b24c483c66	3	3	2	2	3	4	4	2	4	3	4	4	3	4	2	3	3
us-east-1:23cc71f3-2861-ce33-cac7-04b27995a5b5	4	3	4	3	4	3	4	3	2	4	5	3	4	3	4	5	4
us-east-1:23cc71f3-2862-c25c-b6b1-0367c78e66ff	3	4	3	4	4	3	4	3	3	3	3	4	3	4	3	4	4
us-east-1:23cc71f3-2862-c60c-fa18-6d44c7664e1c	3	2	2	3	5	4	5	3	3	3	3	1	1	5	4	3	4
us-east-1:23cc71f3-2862-cb76-f59b-67429f7e87d7	5	3	3	5	2	3	5	2	2	1	4	5	3	5	5	5	5
us-east-1:23cc71f3-2863-c348-942f-73bd7251701d	3	3	2	3	2	3	2	3	2	2	3	4	2	3	5	2	3
us-east-1:23cc71f3-2863-c5c7-8511-aee483c13722	5	3	4	4	4	4	3	3	4	3	5	4	4	4	4	3	4
us-east-1:23cc71f3-2863-c903-7c8a-c41d71405bb4	3	3	3	3	4	3	4	3	4	5	3	3	3	3	4	4	4
us-east-1:23cc71f3-2863-c9f3-078f-6b41d1956adb	3	3	4	3	4	5	2	1	3	5	2	3	2	5	5	4	4
us-east-1:23cc71f3-2863-cd00-5198-163babac4f17	3	3	4	4	3	4	3	3	3	4	4	3	3	4	4	4	4
us-east-1:23cc71f3-2864-c5ba-a3c1-a7fb9ef5e39b	3	3	3	3	3	4	4	4	4	4	4	4	3	4	4	4	4
us-east-1:23cc71f3-2864-cf14-a878-e05a3ad9c9d1	3	3	3	4	5	4	3	4	3	4	3	2	2	3	4	3	3
us-east-1:23cc71f3-2865-c048-5c42-4ae2d1e74c6c	5	4	4	4	4	5	3	5	4	5	4	5	4	5	5	4	5
us-east-1:23cc71f3-2865-c09d-a1bf-da4b1ce1fc97	3	2	3	5	2	3	2	1	2	3	3	4	4	4	4	4	4
us-east-1:23cc71f3-2865-c2af-4326-e83705ee6575	2	3	3	4	4	3	4	4	4	4	4	5	4	5	4	5	5
us-east-1:23cc71f3-2865-c6ac-6239-7941d187c80e	3	2	2	3	4	3	2	3	2	5	3	3	3	3	4	3	2
us-east-1:23cc71f3-2865-cf5d-e278-a7d90be812e1	5	4	4	3	3	1	3	2	2	2	4	5	3	4	4	4	4
us-east-1:23cc71f3-2866-c4a9-07e8-eff89719537c	4	3	2	4	3	5	4	4	4	5	3	3	4	5	4	5	5
us-east-1:23cc71f3-2866-c937-d893-d372433ad472	4	2	3	4	3	3	3	4	3	4	3	3	3	3	3	4	4
us-east-1:23cc71f3-2866-ca7b-cd12-7e5c8d8d7a00	3	2	3	3	4	2	3	3	1	4	3	4	4	4	4	4	4
us-east-1:23cc71f3-2866-cb37-f7ee-c8ebd1afe856	2	3	2	4	4	3	3	3	3	2	5	4	5	5	5	5	4
us-east-1:23cc71f3-2866-cdf9-2d44-b8254a4ada40	4	5	5	5	4	4	4	4	4	4	5	5	4	5	5	5	5
us-east-1:23cc71f3-2866-cf26-8257-c0528e21f693	3	3	2	3	3	4	4	4	2	5	3	3	3	4	3	3	4
us-east-1:23cc71f3-2867-c669-5bcb-03519c6ffb34	4	3	4	2	3	4	3	3	3	5	5	4	3	4	4	4	4
us-east-1:23cc71f3-2867-ccbf-98c0-670e5f5e15df	1	2	1	3	3	3	3	2	2	1	2	1	3	5	5	4	5
us-east-1:23cc71f3-2867-cde6-b517-c15ad2c94bb8	5	3	3	5	5	1	2	1	2	4	4	3	3	4	4	3	4
us-east-1:23cc71f3-2867-cfda-b3d1-4e21a8dc5d36	3	5	3	3	3	3	3	3	3	3	3	3	3	3	3	3	3
us-east-1:23cc71f3-2868-c239-6588-811b83d23e5b	3	5	3	3	3	3	3	3	3	3	3	3	3	3	3	3	3
us-east-1:23cc71f3-2868-c406-e159-af8d8f4d40b2	4	4	5	4	4	5	3	5	4	5	4	4	5	5	5	5	5
us-east-1:23cc71f3-2868-c77b-f6bf-1fac306a56d9	4	4	5	5	4	5	4	4	5	4	4	5	4	5	5	5	4
us-east-1:23cc71f3-2868-c99f-bb24-11ee8c87a278	2	3	3	3	3	4	3	2	3	3	4	3	3	4	4	4	3
us-east-1:23cc71f3-2868-ca5b-3457-4035810d0445	2	3	3	2	3	4	2	2	3	3	2	3	3	4	4	4	4
us-east-1:23cc71f3-2868-cc0c-bb85-f25a99d5eb4e	2	3	3	1	5	4	4	3	4	4	4	3	4	5	5	4	5
us-east-1:23cc71f3-2869-c0b7-60be-a9d242fc7c75	4	3	4	4	3	3	3	3	3	4	3	4	3	4	4	4	3
us-east-1:23cc71f3-2869-c185-bd63-89b1abf87190	3	2	1	4	4	5	3	4	3	5	5	5	3	5	5	5	4
us-east-1:23cc71f3-2869-c369-3302-3454bfb3299b	3	4	4	3	4	4	4	2	4	3	3	4	3	5	5	4	5
us-east-1:23cc71f3-2869-c4dd-1e84-0d7daa735951	3	3	2	3	4	4	2	2	2	2	3	3	2	2	3	4	2
us-east-1:23cc71f3-2869-caa9-1d28-322c26d29285	3	2	3	4	4	4	2	2	3	5	3	3	3	5	5	5	4
us-east-1:23cc71f3-2869-cafa-911f-7994f204d308	3	3	2	3	4	2	2	1	2	3	3	3	3	4	4	3	3
us-east-1:23cc71f3-286a-c067-a212-000f8ea3ed2d	4	3	3	3	3	5	4	5	4	5	4	3	4	5	5	5	5
us-east-1:23cc71f3-286a-c6d7-8cd0-479196e50eb9	3	4	4	4	4	4	4	5	4	4	3	4	4	5	5	4	5
us-east-1:23cc71f3-286a-cb27-e593-999603d17094	4	4	4	5	4	5	5	4	5	5	4	3	4	5	5	5	5
us-east-1:23cc71f3-286a-ce42-62cc-b843ab7e5258	4	3	5	4	4	4	3	5	2	5	4	5	4	4	5	4	4
us-east-1:23cc71f3-286b-c364-171d-fd2c60c63d26	2	3	4	4	4	5	4	3	4	3	5	4	3	4	4	4	4
us-east-1:23cc71f3-286b-c482-e347-f0ead3ca6ad1	4	3	4	3	4	4	3	4	2	4	3	3	3	4	4	3	3
us-east-1:23cc71f3-286b-c66b-049d-2f31f5d22498	4	2	2	3	4	3	1	2	2	3	3	3	1	5	4	4	4
us-east-1:23cc71f3-286b-c792-be32-650ec7f5c839	5	3	4	5	2	5	3	5	2	5	3	3	2	2	3	3	4
us-east-1:23cc71f3-286b-cac4-c5cd-5cc7bd0f4628	4	3	3	3	4	3	2	1	2	2	4	4	2	2	4	2	2
us-east-1:23cc71f3-286b-cd60-e3fe-53a3ec4b4c12	5	5	4	5	4	3	4	3	4	3	4	5	5	5	5	5	4
us-east-1:23cc71f3-286b-ced6-5636-e93c4206db10	5	5	4	5	4	3	4	3	4	3	4	5	5	5	5	5	4
us-east-1:23cc71f3-286c-c031-8979-40601155a4ea	4	2	4	4	2	4	4	2	4	5	3	4	3	4	5	5	5
us-east-1:23cc71f3-286c-cb12-1818-7e128d9c4e19	3	3	4	4	4	3	3	2	4	4	4	4	4	4	4	5	3
us-east-1:23cc71f3-286c-ce55-cd3b-ac68b4efafe1	2	3	3	3	2	2	4	2	2	4	4	4	3	4	4	4	3
us-east-1:23cc71f3-286d-c291-9c89-15249f19f6b3	4	4	4	4	5	5	4	4	4	5	4	4	4	5	5	5	5
us-east-1:23cc71f3-286d-c705-7923-0608088015d6	5	2	2	5	1	5	1	1	1	5	1	5	1	1	1	1	1
us-east-1:23cc71f3-286d-c78e-5df3-429fb85cfab1	3	3	3	4	4	2	2	2	2	4	3	4	4	4	4	4	4
us-east-1:23cc71f3-286d-cc80-1232-6d730876b3c0	3	4	5	5	4	3	3	4	4	5	4	5	3	5	5	5	5
us-east-1:23cc71f3-286d-cf75-8102-d80b27f5e415	3	1	1	1	2	3	3	3	2	3	1	3	3	5	5	3	5
us-east-1:23cc71f3-286e-c38c-0630-5d619b570f7b	2	2	2	3	2	2	2	1	2	5	2	2	2	2	2	2	2
us-east-1:23cc71f3-286f-c0bc-96a3-a716d6d9e8a0	2	3	3	3	3	4	3	4	3	3	3	2	3	3	3	2	3
us-east-1:23cc71f3-286f-c6e4-b39c-f9565ab8e2ff	3	4	4	4	3	3	3	4	2	3	4	3	3	4	4	4	4
us-east-1:23cc71f3-286f-c763-8e8d-b8cb8426328b	3	3	3	3	4	4	2	5	4	4	3	3	3	4	3	3	3
us-east-1:23cc71f3-286f-c835-4629-6f92de105a61	4	3	3	4	4	3	4	2	4	1	3	3	2	5	5	4	4
us-east-1:23cc71f3-286f-cb25-8c6c-d909e487f290	4	3	3	4	4	3	4	2	4	1	3	3	2	5	5	4	4
us-east-1:23cc71f3-286f-cb66-6fd7-7b998068acbe	1	2	3	3	4	5	2	5	2	5	3	3	3	3	3	3	3
us-east-1:23cc71f3-286f-cdcd-7b91-53e77aaa8e05	4	5	4	4	4	4	4	3	5	4	4	5	5	5	5	5	5
us-east-1:23cc71f3-2870-c4e9-f468-1fa1bc923c45	4	4	3	5	5	4	4	4	5	5	5	4	5	4	5	3	3
us-east-1:23cc71f3-2870-c6c2-fc90-8b840b317092	4	3	5	4	3	3	3	4	4	5	4	5	3	5	3	3	3
us-east-1:23cc71f3-2870-c86f-3a2f-3d05f5faba1a	4	2	1	3	5	4	2	4	4	5	3	3	2	4	4	3	3
us-east-1:23cc71f3-2871-c78e-5abe-19c7c2ca85be	2	4	3	4	2	1	2	2	3	3	3	3	2	3	3	2	2
us-east-1:23cc71f3-2871-c96f-0418-39d35e03a46f	4	2	3	3	3	2	3	3	3	3	2	3	4	5	5	5	5
us-east-1:23cc71f3-2871-cb30-b320-d36a0c79e0a9	3	3	2	4	2	3	2	5	2	5	5	3	3	5	4	5	5
us-east-1:23cc71f3-2871-ce83-7781-102107dde587	5	3	3	4	3	4	3	1	2	5	3	1	2	5	4	2	2
us-east-1:23cc71f3-2871-cef7-ec43-f535b379f29d	4	2	3	4	4	4	4	2	4	4	4	4	4	4	4	2	2
us-east-1:23cc71f3-2873-c266-81fe-efb3a8d6a6c1	5	3	4	5	4	3	4	4	5	5	4	4	5	5	5	5	5
us-east-1:23cc71f3-2873-c838-f83c-ab7ae463814e	3	3	2	4	2	3	3	1	4	1	3	4	3	5	5	4	5
us-east-1:23cc71f3-2873-caad-f09e-f7ff6b74434a	5	4	4	4	4	4	4	4	3	5	3	4	4	5	5	5	5
us-east-1:23cc71f3-2873-cbc7-9087-b55c7a190d12	1	3	3	2	4	4	3	3	4	4	5	4	4	5	5	5	5
us-east-1:23cc71f3-2874-c6d8-3e33-f444ded03622	3	4	4	4	4	5	4	3	3	5	3	4	4	5	5	4	5
us-east-1:23cc71f3-2874-ca80-d908-d57987fccae7	4	4	5	5	4	3	2	3	4	3	3	5	5	5	5	5	5
us-east-1:23cc71f3-2875-c0d7-7943-df26c3326fbf	4	4	4	5	2	1	4	2	2	4	4	4	4	5	5	4	5
us-east-1:23cc71f3-2875-c600-2a2a-1c130020a354	4	3	3	4	3	3	2	3	3	4	4	4	4	4	3	4	3
us-east-1:23cc71f3-2875-cee3-61c6-8eb262295b75	5	4	4	4	3	5	3	3	4	3	3	4	3	5	5	5	4
us-east-1:23cc71f3-2875-cf88-1cf8-794d65c450d3	4	3	3	3	5	3	4	3	5	5	5	3	3	4	4	4	4
us-east-1:23cc71f3-2876-c649-e9ab-3af440d6784b	3	3	4	4	4	3	3	2	4	4	4	3	4	4	4	4	4
us-east-1:23cc71f3-2876-c9e4-3c01-8c49ead936d7	5	5	4	5	4	4	4	4	4	5	5	5	5	4	4	4	4
us-east-1:23cc71f3-2876-cd9c-f4de-6c3efc1f3598	3	3	2	3	4	3	3	3	3	4	3	4	3	5	5	3	5
us-east-1:23cc71f3-2877-c858-2d8f-ee7bcd2e4f43	2	3	2	3	4	3	4	3	4	4	2	3	2	4	5	4	3
us-east-1:23cc71f3-2877-c974-0903-ae348fd4c24d	5	4	4	4	3	3	4	2	3	4	3	3	4	4	4	4	4
us-east-1:23cc71f3-2878-c05f-f929-8d45c7eb9e98	4	3	3	3	4	3	3	4	4	4	4	3	2	4	4	4	4
us-east-1:23cc71f3-2878-c41a-5c1b-c5ef7104cbdf	4	3	3	3	2	3	3	4	4	4	3	3	2	5	5	4	5
us-east-1:23cc71f3-2878-c5e1-89f2-3bd48e6fdd10	4	3	3	3	4	3	2	3	2	4	4	4	3	4	4	5	2
us-east-1:23cc71f3-2878-c6a9-720e-209355a8db46	3	4	4	4	4	5	4	3	5	5	4	4	4	5	4	5	4
us-east-1:23cc71f3-2878-caba-6bbf-7150c74d122e	5	4	4	2	2	1	2	1	2	2	5	5	5	3	5	3	3
us-east-1:23cc71f3-2878-cf92-e013-4219ea2de92e	4	3	2	4	4	5	3	4	3	5	5	5	5	5	5	5	5
us-east-1:23cc71f3-2879-c03a-17a6-47fe44a5aebc	3	3	3	3	3	3	4	2	5	3	4	3	3	3	3	3	4
us-east-1:23cc71f3-2879-c3d9-feb9-1a397d5c4380	2	2	2	2	4	2	2	2	4	3	4	3	2	4	4	4	4
us-east-1:23cc71f3-2879-c42b-b003-9084b9b6d098	3	3	3	5	4	4	3	5	4	5	5	5	5	5	5	5	5
us-east-1:23cc71f3-2879-c6b9-ea4b-3e342a4de4c3	3	3	3	1	2	2	2	2	2	2	3	2	2	3	3	2	4
us-east-1:23cc71f3-2879-c706-7d63-d953e8fb3a5a	3	3	3	1	2	2	2	2	2	2	3	2	2	3	3	2	4
us-east-1:23cc71f3-2879-c710-7f72-5a6e868f4627	3	3	4	4	4	5	4	3	3	5	2	4	4	5	5	5	5
us-east-1:23cc71f3-2879-c9c1-0a5a-3363b60935a7	3	3	3	4	2	3	3	2	3	4	3	3	3	5	5	5	5
us-east-1:23cc71f3-2879-cc1a-effd-d4e62e1efd12	5	4	4	5	4	3	4	5	3	5	5	5	4	5	5	5	5
us-east-1:23cc71f3-287a-cf45-7cb3-476ec5563087	4	3	2	4	3	3	3	4	3	4	4	5	5	5	4	5	5
us-east-1:23cc71f3-287a-cfcd-986e-443b1bfeff0f	4	3	2	4	3	4	3	3	2	4	4	2	3	5	5	5	5
us-east-1:23cc71f3-287a-cfe4-a717-52ca2a8b83b3	3	3	3	5	5	5	4	5	5	5	5	5	5	5	5	4	5
us-east-1:23cc71f3-287b-c2ef-db95-8e5a1fe3a142	3	2	3	3	4	3	3	1	4	4	4	4	3	4	4	4	4
us-east-1:23cc71f3-287b-ca1d-6be9-8041d7d1334e	4	4	4	4	4	4	4	4	4	4	4	4	4	4	4	4	4
us-east-1:23cc71f3-287b-cb81-1a79-70ce735b4057	4	3	3	4	3	4	4	2	4	5	4	4	3	5	5	5	4
us-east-1:23cc71f3-287c-c3fb-18a5-6efd37645e0b	1	5	5	2	2	5	1	1	3	1	2	5	1	1	1	1	1
us-east-1:23cc71f3-287c-cab2-5922-9fa8b0e8b360	3	4	3	4	4	3	4	2	5	4	4	4	4	5	4	5	5
us-east-1:23cc71f3-287c-cb8b-f500-bf05b43ff075	3	3	5	3	3	5	3	3	5	5	3	5	3	5	5	4	4
us-east-1:23cc71f3-287d-c4c8-f516-a2c5dc75e52f	4	4	4	5	3	5	2	3	4	4	5	5	4	5	5	5	5
us-east-1:23cc71f3-287d-c859-27aa-c348397d8b3e	4	2	2	3	4	3	2	3	4	2	3	3	2	4	4	4	4
us-east-1:23cc71f3-287d-c906-98a4-e6ca45d91084	3	3	3	3	3	3	3	3	3	3	3	3	3	3	3	3	3
us-east-1:23cc71f3-287d-cde2-9cb9-de54cb74384c	5	3	3	5	5	5	3	5	5	5	5	5	5	5	5	5	5
us-east-1:23cc71f3-287e-ccdc-e05c-7971e781099d	4	3	3	3	3	4	3	3	4	5	3	4	4	5	4	4	5
us-east-1:23cc71f3-287f-c8c1-0c64-1cde52cc99eb	3	3	2	3	3	3	3	3	3	3	3	3	2	4	3	2	4
us-east-1:23cc71f3-287f-cbcc-6cdd-af871dcf2453	3	3	2	3	3	3	3	3	3	3	3	3	2	4	3	2	4
us-east-1:23cc71f3-287f-cf48-27c0-a2c95f5e608d	3	3	3	3	3	4	3	2	2	2	3	3	3	4	5	4	4
us-east-1:23cc71f3-287f-cf7f-217e-bb8467a620e8	3	3	3	3	3	4	3	2	2	2	3	3	3	4	5	4	4
us-east-1:23cc71f3-2880-c396-87f0-d821d2d6b581	2	2	1	3	3	4	4	2	4	4	3	2	2	4	4	4	3
us-east-1:23cc71f3-2880-c6bf-a877-bba5ec23725b	4	3	3	4	2	4	4	3	2	4	4	3	3	4	4	3	3
us-east-1:23cc71f3-2880-cd2d-159f-3244ebe90f09	4	4	4	4	5	3	3	2	2	5	4	4	3	4	4	4	4
us-east-1:23cc71f3-2880-cd30-de43-ae8aff24ae5d	3	2	2	3	4	3	3	3	4	5	4	4	3	5	4	4	3
us-east-1:23cc71f3-2881-c15b-e160-9e5e805110fd	4	3	2	4	3	3	2	2	2	1	4	3	3	5	5	5	3
us-east-1:23cc71f3-2881-c20d-13ff-02572c7b3191	4	4	3	4	4	4	5	4	4	3	4	5	5	5	5	5	5
us-east-1:23cc71f3-2881-c276-ba36-50e273435816	3	3	3	4	4	3	3	4	2	4	5	4	2	2	2	3	2
us-east-1:23cc71f3-2881-c843-8030-6fb37101af3f	4	3	4	3	5	4	3	3	5	3	5	5	5	5	5	5	5
us-east-1:23cc71f3-2881-ce06-9939-b8eece5b40d2	3	2	2	4	4	3	3	2	2	4	4	3	2	5	5	3	4
us-east-1:23cc71f3-2882-c18f-df24-31788f23c1bb	5	4	4	4	2	3	3	2	3	5	3	3	3	5	5	5	5
us-east-1:23cc71f3-2882-c2f5-d9ab-2519d01006fe	3	3	2	5	4	4	2	3	4	4	4	4	3	4	4	5	4
us-east-1:23cc71f3-2882-cdb9-0aa2-edfbe6d61ff5	3	2	3	3	4	4	3	3	2	4	3	3	4	3	3	2	2
us-east-1:23cc71f3-2883-c1ce-e775-d19b3e1244db	3	3	2	4	4	4	3	2	2	1	2	2	2	3	4	3	3
us-east-1:23cc71f3-2883-c24f-6447-4d16c064e7f9	4	4	4	4	4	4	4	4	4	4	4	4	4	4	4	4	4
us-east-1:23cc71f3-2883-c5d3-2258-cb56be8b749e	2	1	3	4	3	4	3	4	2	3	3	4	2	3	4	3	4
us-east-1:23cc71f3-2883-cfbc-d803-546f4eeda22f	5	5	5	5	5	4	4	5	4	5	5	2	5	5	5	5	5
us-east-1:23cc71f3-2884-c3f8-8abf-37c8e202b835	5	4	4	5	4	4	3	3	5	3	5	5	3	5	5	5	5
us-east-1:23cc71f3-2884-c533-9c5f-a5d5f212db25	4	3	2	4	2	3	2	2	3	4	4	4	4	4	4	4	4
us-east-1:23cc71f3-2884-c7d8-acd3-8fff79b290f7	4	3	2	2	3	3	1	2	3	3	3	4	2	4	5	3	3
us-east-1:23cc71f3-2884-cdf4-bd39-1bd593fb0ca1	2	3	4	4	4	4	5	4	4	4	4	3	4	4	4	3	4
us-east-1:23cc71f3-2885-cd47-4885-227a26e45ef1	5	2	4	5	2	2	1	2	1	3	5	3	4	4	4	2	5
us-east-1:23cc71f3-2886-c592-e7cf-9d499405e790	4	2	4	4	5	5	5	5	5	5	5	5	5	5	5	5	5
us-east-1:23cc71f3-2886-c746-edf1-0f6ec6221be0	4	3	3	4	4	4	3	4	5	5	4	4	4	5	5	5	5
us-east-1:23cc71f3-2886-c785-75b3-e462446a63a4	4	2	3	3	4	3	3	4	2	2	3	2	3	4	3	2	3
us-east-1:23cc71f3-2886-c882-c877-cc31ebe6e70f	3	3	4	2	4	4	4	3	3	4	4	3	3	5	5	5	5
us-east-1:23cc71f3-2886-c94a-9025-c97f95641bf2	4	3	4	5	5	5	4	4	4	5	4	5	3	4	3	3	3
us-east-1:23cc71f3-2886-c94d-3b2a-1f35bdf6d7b0	2	3	3	3	4	3	3	2	2	3	2	3	2	4	4	3	3
us-east-1:23cc71f3-2886-cbfd-3e3e-6cdf30ec5b0a	5	2	3	4	2	5	3	5	1	5	4	4	2	3	5	3	3
us-east-1:23cc71f3-2887-c109-ba51-50fa16b29f34	4	3	3	4	2	2	2	2	2	2	2	3	2	4	5	4	5
us-east-1:23cc71f3-2887-c1c3-e574-199390476af4	4	3	2	3	4	2	4	3	2	3	3	3	2	4	4	4	4
us-east-1:23cc71f3-2887-c690-92ad-2e66b6b7b275	4	3	4	3	4	3	3	2	4	3	4	3	3	4	4	4	4
us-east-1:23cc71f3-2887-c891-7fa8-90ebb157cad5	3	3	3	3	4	2	4	3	4	2	1	4	2	5	5	4	4
us-east-1:23cc71f3-2888-c79b-a1cc-a36a146c71a9	4	3	4	5	4	4	4	5	3	5	4	4	4	5	5	4	5
us-east-1:23cc71f3-2888-c99c-7e92-1995bd6f7b0b	3	1	2	2	2	2	2	2	2	1	2	2	2	3	3	3	3
us-east-1:23cc71f3-2888-ccc1-4b75-269549588397	4	3	3	4	4	3	4	3	2	5	3	3	3	5	5	5	4
us-east-1:23cc71f3-2888-cdff-67b4-e0d50ed1e664	5	3	4	4	5	4	5	5	3	5	3	5	1	5	5	4	4
us-east-1:23cc71f3-2889-c3c3-6a03-a6e4c423c17f	2	2	4	3	4	3	2	3	3	3	3	2	2	5	5	4	5
us-east-1:23cc71f3-2889-c7fe-bd1f-8818b5df2e6e	4	2	2	5	4	3	2	3	2	3	4	4	4	5	5	4	4
us-east-1:23cc71f3-2889-c81f-46d7-d6fa73499b75	4	3	3	5	4	4	3	4	4	5	4	5	4	5	5	4	4
us-east-1:23cc71f3-2889-cdbe-a070-43997dba55fb	5	4	4	3	4	4	3	2	4	4	4	3	3	5	5	5	5
us-east-1:23cc71f3-288a-c506-f87b-899af044e606	3	4	3	4	4	4	4	2	4	3	4	4	3	4	4	4	3
us-east-1:23cc71f3-288a-ca8c-e662-adaf8cb23fa4	3	4	2	4	1	3	2	1	2	1	3	3	3	5	5	5	5
us-east-1:23cc71f3-288b-c45f-18ea-8cfbd04b1907	3	3	4	3	4	4	2	2	2	5	4	3	4	3	4	2	2
us-east-1:23cc71f3-288b-c4a9-1395-e01a3450cb0f	3	4	4	5	4	4	4	4	5	4	4	5	4	5	5	5	5
us-east-1:23cc71f3-288b-c4b7-a277-cfe9cfbace11	5	3	3	4	3	2	1	2	3	2	4	3	3	4	4	4	4
us-east-1:23cc71f3-288b-c6af-244e-c37f3012b518	5	2	2	5	3	5	4	5	2	3	3	5	5	3	3	1	1
us-east-1:23cc71f3-288b-cb0f-9b3b-6651f651af26	4	4	3	5	5	5	3	2	4	3	4	3	2	4	3	2	2
us-east-1:23cc71f3-288b-ccd9-0f09-363c440cdaf5	4	4	3	5	5	5	3	2	4	3	4	3	2	4	3	2	2
us-east-1:23cc71f3-288b-ce84-4d67-0bd96dd40753	4	4	3	4	3	4	4	4	4	3	4	5	4	5	5	4	5
us-east-1:23cc71f3-288c-c6ab-64c3-f370fa8e6cf3	4	3	3	4	2	4	4	3	2	4	3	4	3	4	5	3	2
us-east-1:23cc71f3-288c-c8a6-a692-2cbc20bcb121	4	3	2	3	4	3	4	2	3	4	3	4	3	3	4	4	4
us-east-1:23cc71f3-288c-cbc0-e5df-d34f9a123846	3	3	3	3	4	3	3	3	2	4	3	3	3	4	5	3	4
us-east-1:23cc71f3-288c-cc6e-098a-afed61aa2bd5	3	3	4	3	3	4	3	3	3	5	4	4	3	4	5	4	5
us-east-1:23cc71f3-288c-cf19-4bf4-79015c7a3a05	4	4	4	3	3	4	4	2	3	4	3	5	4	5	5	4	4
us-east-1:23cc71f3-288d-c5b4-e9ff-f251eab97a6b	3	4	4	5	2	4	3	3	3	4	3	3	2	4	4	4	4
us-east-1:23cc71f3-288e-c00e-a314-1ae20ceffbec	4	2	2	3	3	2	2	3	2	2	2	2	3	2	3	2	4
us-east-1:23cc71f3-288e-c042-6753-6f6380591107	4	4	3	3	4	4	4	2	2	4	4	3	2	3	3	3	3
us-east-1:23cc71f3-288e-c89c-1952-d52d2dead758	2	3	2	4	4	3	4	3	5	5	3	3	3	4	5	5	4
us-east-1:23cc71f3-288e-ca07-cb46-cf8a6844cd93	4	3	4	5	3	4	3	5	4	5	5	5	5	5	5	5	5
us-east-1:23cc71f3-288e-cb9a-c119-f03412ec6f9f	4	4	4	4	4	4	4	4	5	5	4	4	3	5	5	5	5
us-east-1:23cc71f3-288e-cc32-f4e7-feb4a18888be	2	2	1	2	3	5	5	2	3	5	4	3	2	5	5	3	4
us-east-1:23cc71f3-288e-cc8a-2146-1dcbf2abf4a9	4	3	3	4	4	4	4	2	3	5	4	4	3	5	5	5	5
us-east-1:23cc71f3-288e-cda3-0b8f-01931a37e62f	3	4	5	3	5	2	3	3	5	5	5	4	3	5	5	5	4
us-east-1:23cc71f3-288f-ca6a-31be-fb9b1d7781e3	4	2	4	3	2	4	2	2	3	2	4	4	4	3	3	3	3
us-east-1:23cc71f3-288f-cf16-eeed-f45bb67a0e90	2	3	2	3	4	4	3	3	3	3	4	3	2	4	4	5	5
us-east-1:23cc71f3-2890-c13e-576a-350acc2774c7	2	3	3	3	4	4	3	2	4	4	4	3	3	5	5	4	5
us-east-1:23cc71f3-2890-c70d-c386-a81b93ed9bba	3	4	5	5	4	3	4	3	4	4	3	4	4	5	5	5	5
us-east-1:23cc71f3-2890-caea-c3f7-cbf6de77a383	4	3	3	4	2	1	1	1	2	1	1	5	5	5	5	5	5
us-east-1:23cc71f3-2890-ce02-53cd-e2251b261e33	4	3	3	4	2	1	1	1	2	1	1	5	5	5	5	5	5
us-east-1:23cc71f3-2890-ce7b-89b6-76fe8ba9aa7b	2	3	2	4	3	5	3	5	2	5	3	3	3	5	5	5	5
us-east-1:23cc71f3-2891-c433-31f8-554b3b4b2e24	4	2	3	4	4	3	2	2	1	4	4	4	3	3	4	4	2
us-east-1:23cc71f3-2891-c6a7-7f08-62f664a2fc9a	4	3	3	4	5	4	3	5	3	5	4	5	3	4	4	2	2
us-east-1:23cc71f3-2891-ca5e-cd3e-a4c07acb5be5	2	3	4	3	3	3	4	3	2	2	3	3	2	3	3	3	3
us-east-1:23cc71f3-2891-cc8d-5cce-2e9ab6282b2c	3	4	3	4	3	4	4	2	4	2	4	4	3	5	5	2	3
us-east-1:23cc71f3-2892-c7c3-1f6b-c2332f229dd6	3	4	3	4	3	4	4	2	4	2	4	4	3	5	5	2	3
us-east-1:23cc71f3-2892-c8ad-711a-2c2799d39f54	3	3	3	3	3	4	4	4	3	3	3	3	3	3	3	3	3
us-east-1:23cc71f3-2892-ca2e-bce3-4f9f3a74e4cd	5	4	4	4	3	5	4	5	5	4	4	4	4	5	5	3	4
us-east-1:23cc71f3-2893-c529-5491-d8f79a5aa827	4	4	2	4	1	2	4	1	2	3	5	4	4	5	5	5	5
us-east-1:23cc71f3-2893-c56b-c5ce-0d8c4fc77f1e	4	4	4	4	3	3	3	3	3	4	4	4	3	5	4	5	5
us-east-1:23cc71f3-2893-cd41-5753-9bbcd075925d	2	3	3	3	3	3	3	3	4	3	3	4	3	4	4	4	3
us-east-1:23cc71f3-2893-cea2-2eb9-846a63fd4d5e	4	4	3	4	4	4	5	3	5	4	4	5	5	5	5	5	5
us-east-1:23cc71f3-2894-cdbf-aed6-b358bc0fb943	4	3	4	4	4	4	4	3	4	3	4	4	3	4	4	4	4
us-east-1:23cc71f3-2895-c938-faae-601052e5c459	4	3	4	4	4	4	4	3	4	3	4	4	3	4	4	4	4
us-east-1:23cc71f3-2895-ca74-90dc-c6f4ef6133de	4	4	5	4	4	3	4	3	4	5	4	4	4	2	2	2	2
us-east-1:23cc71f3-2895-cb87-8af6-256e6fc2e2be	4	3	3	4	3	4	3	3	5	4	4	4	3	4	4	5	5
us-east-1:23cc71f3-2895-ce8c-00bf-17e224a07a85	5	4	4	4	3	4	4	4	4	5	4	4	4	5	5	5	5
us-east-1:23cc71f3-2896-c62c-6e45-82dace5a2e8d	3	3	4	3	2	4	3	5	4	3	3	4	4	4	5	3	3
us-east-1:23cc71f3-2897-c183-bdab-0bee8d75e8dd	2	2	4	3	5	3	4	3	2	4	3	5	3	4	4	3	2
us-east-1:23cc71f3-2897-c4e5-8f54-3b8759305098	5	4	4	5	4	3	4	1	4	5	5	5	5	5	5	5	5
us-east-1:23cc71f3-2897-c4f6-2749-02f0e80f41a7	5	4	4	5	4	3	4	2	3	5	5	5	5	5	5	5	5
us-east-1:23cc71f3-2897-cba6-4379-2d51936ed1e1	5	4	4	5	4	4	4	3	3	3	5	5	4	5	5	5	5
us-east-1:23cc71f3-2898-c4b6-e449-da4f14ef9b8b	5	4	4	5	4	4	4	3	3	3	5	5	4	5	5	5	5
us-east-1:23cc71f3-2898-c89a-49a5-fa188d866ed6	5	2	2	4	3	4	2	5	3	5	4	5	2	5	4	4	4
us-east-1:23cc71f3-2899-c454-3b41-95c6ccc98f8e	3	1	1	2	4	3	1	2	3	5	4	4	4	5	5	5	5
us-east-1:23cc71f3-2899-c648-257e-6aa765bc9983	4	3	3	2	2	3	1	2	1	2	2	3	3	5	5	5	5
us-east-1:23cc71f3-2899-cb3e-ae79-c604ab111bef	4	4	5	4	4	4	3	3	4	3	4	4	3	4	5	4	4
us-east-1:23cc71f3-2899-cb8d-ff00-a5d7c4cf5f20	4	4	5	4	4	4	3	3	4	3	4	4	3	4	5	4	4
us-east-1:23cc71f3-2899-cf15-98a7-25bb65dc1127	2	4	5	3	2	4	4	3	3	2	5	4	5	3	5	4	4
us-east-1:23cc71f3-289a-cb23-a60b-f86837d5ce43	3	2	2	2	3	4	3	1	3	3	4	3	3	4	4	4	4
us-east-1:23cc71f3-289a-cdbd-7423-ce4413ab6dc3	3	4	4	3	3	4	4	2	4	5	4	4	3	5	5	4	5
us-east-1:23cc71f3-289b-c4c9-b343-03e0ffb2fb4a	4	4	3	3	1	2	2	1	3	3	3	1	2	3	4	4	3
us-east-1:23cc71f3-289b-c712-f4dd-0a5b90d4773d	3	3	3	3	3	2	3	3	3	4	4	4	3	3	3	4	3
us-east-1:23cc71f3-289b-c8f8-4023-668848952f29	4	3	2	4	3	4	4	3	4	3	4	4	3	5	3	3	2
us-east-1:23cc71f3-289c-c711-7578-29de0b3fb65e	5	5	5	5	5	5	5	4	5	5	5	5	5	5	5	5	5
us-east-1:23cc71f3-289c-c757-3520-b78c135cda9d	5	4	3	4	5	4	4	3	5	5	5	5	5	5	5	5	5
us-east-1:23cc71f3-289c-cb76-7483-aa992e53f501	4	4	5	4	5	4	4	4	5	4	5	5	5	5	4	4	4
us-east-1:23cc71f3-289d-c9d1-7554-3cfcf8a5d2cb	3	3	4	4	4	4	4	2	4	5	4	5	4	5	5	5	5
us-east-1:23cc71f3-289d-cc15-0be0-5d954a1d0224	4	4	3	4	3	4	3	3	4	4	4	4	4	4	4	4	4
us-east-1:23cc71f3-289d-cd1a-84ee-e176f996b66c	4	3	3	4	3	4	3	4	3	5	3	4	3	4	4	3	3
us-east-1:23cc71f3-289e-c3a2-a65d-6fd6e53034f0	2	2	2	1	4	4	3	1	3	3	2	2	3	2	3	1	2
us-east-1:23cc71f3-289e-cc95-8fe9-a287a4f33a1c	3	2	2	2	2	2	1	1	1	1	3	2	2	2	1	2	1
us-east-1:23cc71f3-289e-cf87-e763-69db04ebb842	3	4	4	4	5	3	3	3	3	5	5	3	5	5	5	5	5
us-east-1:23cc71f3-289f-ce65-20f8-84016071691b	4	3	3	4	4	4	4	3	5	3	4	4	5	4	4	5	5
us-east-1:23cc71f3-28a0-c78a-c4ee-f7e98305b58c	3	3	4	2	2	3	2	1	3	2	2	3	2	4	4	3	3
us-east-1:23cc71f3-28a0-c9d9-b3e8-7d02a52cd5dd	5	4	3	4	3	5	4	4	5	5	5	4	4	5	4	4	4
us-east-1:23cc71f3-28a0-ca1a-f155-51fd19463ba3	3	3	3	4	2	2	2	3	4	2	3	2	2	4	4	3	3
us-east-1:23cc71f3-28a0-cd95-f149-cf205151576f	3	2	2	2	5	4	4	4	4	5	4	4	4	5	4	4	4
us-east-1:23cc71f3-28a0-cda1-cd57-3ff16f386b75	4	3	3	3	4	4	3	4	2	4	3	2	2	3	3	4	4
us-east-1:23cc71f3-28a0-cfec-69ed-fa4896d8634e	4	2	3	3	5	3	4	2	4	5	3	4	4	5	5	5	5
us-east-1:23cc71f3-28a1-c17b-ee3f-431b371ece18	4	4	4	4	3	3	4	3	4	4	4	4	4	5	5	4	4
us-east-1:23cc71f3-28a1-c2f8-6f57-4b1937de2df8	4	2	3	2	4	4	2	5	3	3	2	4	2	4	5	2	3
us-east-1:23cc71f3-28a1-c804-dac3-51ecf76fefc3	3	3	2	3	4	4	4	3	4	4	3	3	4	4	4	4	4
us-east-1:23cc71f3-28a1-c86b-352d-5c859d7f40d9	4	3	2	4	3	3	3	3	4	3	4	4	2	4	4	3	3
us-east-1:23cc71f3-28a1-cb1a-3480-eeb6060c9a83	1	1	1	2	1	1	1	1	2	1	2	1	2	1	1	2	2
us-east-1:23cc71f3-28a1-ceaa-62a4-0fab15542815	3	2	4	3	4	5	4	3	4	5	4	5	4	5	5	3	4
us-east-1:23cc71f3-28a2-c5b8-c5b5-63e88185cb9c	3	4	4	4	5	2	4	2	4	5	4	4	4	5	5	5	5
us-east-1:23cc71f3-28a2-c998-60d9-6cecf6718bb5	2	2	2	3	4	3	3	3	2	2	4	3	3	4	2	3	3
us-east-1:23cc71f3-28a2-cb29-03b2-99e5943e3da6	2	3	3	4	2	3	2	2	2	2	4	3	4	3	4	3	2
us-east-1:23cc71f3-28a2-cb9c-e78b-939353863c5b	2	2	3	5	5	5	5	3	5	5	5	3	4	5	5	3	4
us-east-1:23cc71f3-28a2-cfa2-a968-88857dae6828	5	4	4	5	3	5	4	3	3	3	3	4	4	4	4	5	5
us-east-1:23cc71f3-28a3-c057-5520-c83748d7e0f2	3	5	4	3	4	5	4	2	2	3	5	4	2	5	5	4	3
us-east-1:23cc71f3-28a3-c774-d5e4-fa2e08def231	3	3	3	3	4	4	3	3	3	4	4	4	3	4	3	3	3
us-east-1:23cc71f3-28a3-c894-0e8b-15ec9520a57f	3	2	3	2	3	4	3	2	2	4	3	3	3	4	4	3	3
us-east-1:23cc71f3-28a3-cd9e-27e1-23aef3dcffec	5	5	4	5	3	2	2	2	5	3	5	5	4	5	5	5	4
us-east-1:23cc71f3-28a3-ce57-b6c8-b448225f1a6f	4	4	4	5	4	4	3	4	5	3	5	5	5	5	5	5	5
us-east-1:23cc71f3-28a3-cf3e-dac3-f837a2c1b168	3	1	3	3	4	3	2	4	4	3	4	4	4	4	4	4	4
us-east-1:23cc71f3-28a3-cf8a-9d18-3fa8394ae59c	5	5	5	4	4	5	3	3	3	4	4	4	4	4	5	4	4
us-east-1:23cc71f3-28a4-c047-0e28-da621bf106c0	3	3	2	3	3	3	2	2	3	3	3	3	3	4	4	3	4
us-east-1:23cc71f3-28a4-c1ba-9d5b-52ae3ae78a78	2	3	2	4	3	4	4	3	5	5	4	4	4	3	5	5	5
us-east-1:23cc71f3-28a4-c71d-a74f-4f0413ff9a88	2	3	2	4	3	4	4	3	5	5	4	4	4	3	5	5	5
us-east-1:23cc71f3-28a4-c734-48a3-6dd4500be70a	4	1	1	1	4	3	2	3	1	4	1	3	4	2	3	4	2
us-east-1:23cc71f3-28a4-cf50-a643-9760068a22ae	4	3	3	3	3	4	4	4	4	2	4	4	4	3	4	5	2
us-east-1:23cc71f3-28a4-cfe7-e113-7828a5680dff	4	3	3	3	3	4	4	4	4	2	4	4	4	3	4	5	2
us-east-1:23cc71f3-28a5-c043-cb29-9bc3fb8049a0	4	3	3	3	3	4	4	4	4	2	4	4	4	3	4	5	2
us-east-1:23cc71f3-28a5-c0b0-eb5b-cec8926d16da	2	3	4	3	2	4	4	3	2	4	4	2	2	4	3	3	3
us-east-1:23cc71f3-28a5-c0df-8248-64d6ae6b831f	2	3	4	3	2	4	4	3	2	4	4	2	2	4	3	3	3
us-east-1:23cc71f3-28a5-c36d-c370-a531fe01006a	3	2	3	4	3	4	3	4	4	5	4	5	3	5	5	5	4
us-east-1:23cc71f3-28a5-c7d0-6b8c-4026074163f8	3	4	4	3	3	4	3	4	3	5	3	4	2	3	4	3	4
us-east-1:23cc71f3-28a5-cbb9-07e2-dafc4a3b9fef	3	3	3	4	5	5	4	2	3	4	5	3	1	5	5	5	4
us-east-1:23cc71f3-28a6-c43d-9823-5448ab8164ee	4	2	3	3	4	2	4	3	3	4	4	2	3	3	4	4	4
us-east-1:23cc71f3-28a6-c55a-f86d-db73464b40d4	4	2	3	3	4	2	4	3	3	4	4	2	3	3	4	4	4
us-east-1:23cc71f3-28a6-c6a5-1946-6fc6108b7b02	4	3	3	5	3	4	4	3	4	3	4	3	3	4	5	4	3
us-east-1:23cc71f3-28a6-cae4-1079-41f28c7fdc0d	4	3	4	4	4	4	4	3	4	4	5	5	5	5	5	5	5
us-east-1:23cc71f3-28a6-cf6f-99ee-275cf2fca058	5	3	4	4	4	4	3	4	3	5	4	4	3	3	4	4	4
us-east-1:23cc71f3-28a7-c093-08dc-c44ecf449725	5	3	4	4	3	4	4	2	5	3	5	4	3	4	5	4	3
us-east-1:23cc71f3-28a7-c09d-fe29-f47ec5f7462e	5	3	4	4	3	4	4	2	5	3	5	4	3	4	5	4	3
us-east-1:23cc71f3-28a7-cd9c-7e06-22a612dd76eb	3	3	2	3	3	3	3	3	3	5	3	2	3	3	4	4	4
us-east-1:23cc71f3-28a7-cf26-0fe3-3e1f1fd3a662	4	4	3	4	2	4	2	1	2	2	4	4	4	5	5	4	5
us-east-1:23cc71f3-28a8-c2a1-09ed-93bb81997bf0	3	3	4	3	3	2	4	2	2	4	3	3	4	4	4	5	3
us-east-1:23cc71f3-28a8-c9e3-c456-af0db7074b9b	5	3	2	3	1	3	5	3	3	3	3	3	3	5	5	5	5
us-east-1:23cc71f3-28a8-ce9d-d9e0-24737b636415	2	3	3	3	2	3	3	4	2	3	3	3	3	3	4	3	3
us-east-1:23cc71f3-28a9-c1e3-9fd5-8ea547572307	2	3	3	3	2	3	3	4	2	3	3	3	3	3	4	3	3
us-east-1:23cc71f3-28a9-c281-c7ac-e82adea5b4f4	3	3	2	3	3	3	3	2	4	3	4	2	2	3	3	3	3
us-east-1:23cc71f3-28a9-c3b7-3dbe-e953bc6d9aec	4	3	1	4	4	3	2	1	2	4	3	3	1	5	4	2	3
us-east-1:23cc71f3-28a9-c6f2-6c75-e94d807b1ff1	2	1	1	2	3	3	3	3	2	2	3	3	3	2	3	5	4
us-east-1:23cc71f3-28aa-c154-c4e4-9cb8fbf96a68	2	3	2	4	2	4	4	2	4	4	2	2	3	5	5	4	5
us-east-1:23cc71f3-28aa-c61f-71e2-3cb847b52c34	5	3	4	4	4	4	3	3	5	5	4	4	4	5	5	5	5
us-east-1:23cc71f3-28aa-cd12-78fa-8c61a048d765	3	3	3	3	2	2	3	1	1	5	2	2	2	5	5	4	4
us-east-1:23cc71f3-28ab-c47b-d419-082e28e20695	4	1	4	3	5	4	4	3	4	4	4	4	5	5	5	5	4
us-east-1:23cc71f3-28ac-ca21-05dc-d7d1953dfc79	3	3	3	4	2	3	3	4	4	5	4	4	4	5	5	5	5
us-east-1:23cc71f3-28ac-cb2b-eaf0-98b4e8c8f1f3	3	4	4	2	4	2	2	4	2	5	3	2	3	2	4	4	3
us-east-1:23cc71f3-28ac-ce72-0ca9-b9173e45cfdd	2	4	4	3	2	1	2	1	1	1	4	3	3	4	4	4	3
us-east-1:23cc71f3-28ad-c1ce-5f4a-3c66cd39faa7	4	4	4	3	4	4	4	3	4	5	4	4	4	5	4	4	4
us-east-1:23cc71f3-28ad-c604-b1e0-c1df0abbafc1	1	2	3	1	5	4	4	5	4	5	5	3	3	1	1	3	3
us-east-1:23cc71f3-28ad-c64b-faa4-540249a0f8b1	4	4	5	5	3	3	4	3	3	4	4	4	4	5	5	5	5
us-east-1:23cc71f3-28ad-ce1c-7a3d-02f341b54197	4	4	3	4	3	4	3	2	3	3	4	4	4	4	4	4	4
us-east-1:23cc71f3-28ae-c1b1-c0b4-fe32c773b3cb	2	4	3	3	3	4	4	2	4	3	4	5	4	5	5	5	4
us-east-1:23cc71f3-28ae-c1e8-960f-586d97d74ea0	4	3	3	5	4	4	4	4	4	5	4	5	4	4	4	5	5
us-east-1:23cc71f3-28ae-ccf5-66bc-193cf5ec9def	2	3	4	5	3	3	4	3	2	3	4	4	3	5	4	3	3
us-east-1:23cc71f3-28ae-cefa-67d3-810a8c21a413	2	3	3	4	4	4	4	3	4	1	4	4	2	5	5	5	5
us-east-1:23cc71f3-28af-cb94-3aca-dbdca60f5cc5	3	4	4	4	3	3	4	3	2	4	5	4	4	5	5	5	5
us-east-1:23cc71f3-28b0-c045-0f76-1609c9a63db0	3	4	3	5	5	5	3	3	5	5	4	5	4	5	5	5	5
us-east-1:23cc71f3-28b0-c066-e9b4-309fbdf24593	2	2	3	3	4	4	3	5	3	5	4	4	3	4	4	3	4
us-east-1:23cc71f3-28b0-c7bf-72b8-2c0426b41dd7	5	5	5	5	3	5	3	4	3	4	5	4	5	5	5	5	5
us-east-1:23cc71f3-28b0-ca06-73fe-9c870a4d56c9	5	5	5	5	3	5	3	4	3	4	5	4	5	5	5	5	5
us-east-1:23cc71f3-28b1-c092-2a79-b4fa2e06f09e	3	4	4	4	3	3	2	2	3	1	4	3	3	5	5	5	5
us-east-1:23cc71f3-28b1-c4fd-065e-1d1872a9f8af	4	4	4	4	4	5	4	4	3	4	3	4	4	4	5	5	5
us-east-1:23cc71f3-28b1-c653-193d-87f976116a5a	3	4	3	4	2	4	3	3	4	2	3	3	4	4	4	4	3
us-east-1:23cc71f3-28b1-cc53-b309-933546ede522	5	4	4	5	4	4	4	2	4	4	5	4	4	5	5	5	5
us-east-1:23cc71f3-28b2-c13c-e9aa-06e0c8e52b43	5	4	4	5	4	4	4	2	4	4	5	4	4	5	5	5	5
us-east-1:23cc71f3-28b2-c766-a5d6-63f1901bd544	4	3	3	3	3	4	3	2	4	4	4	4	4	4	4	5	4
us-east-1:23cc71f3-28b2-c80b-b727-1ca188d8f7d1	3	3	2	4	3	4	2	4	4	4	3	4	3	4	4	4	4
us-east-1:23cc71f3-28b2-c8a5-bff2-7f3dc01d974d	5	4	5	5	4	5	4	3	3	4	5	4	4	5	5	4	5
us-east-1:23cc71f3-28b2-cd08-2260-e94a0221f971	3	3	2	3	3	3	2	2	4	5	3	4	2	4	5	2	2
us-east-1:23cc71f3-28b3-c040-f1b6-d08a176ab916	3	3	3	4	4	4	5	3	5	5	4	3	3	5	5	4	3
us-east-1:23cc71f3-28b3-c604-7fff-913c46207fad	5	4	3	4	4	3	4	1	3	5	2	3	5	5	5	5	5
us-east-1:23cc71f3-28b4-c67a-4e24-d7336ac48b3b	5	4	4	3	4	3	4	4	4	4	4	4	5	5	5	5	5
us-east-1:23cc71f3-28b4-cc8c-1add-980018d7e97c	4	4	4	4	2	3	2	3	1	2	3	3	2	4	4	3	3
us-east-1:23cc71f3-28b4-cffe-86b1-2d1bd914838e	4	3	2	4	4	3	3	4	4	4	3	4	4	4	4	4	4
us-east-1:23cc71f3-28b5-c02f-3d8f-0fe39380ceb6	5	4	4	4	4	5	5	2	5	5	4	4	4	5	5	5	4
us-east-1:23cc71f3-28b5-c41b-2ee5-87e202ec78c8	3	3	4	3	2	5	5	5	3	5	3	3	3	5	5	5	5
us-east-1:23cc71f3-28b5-c644-663f-4a2bbd22e19f	4	3	3	3	4	4	3	4	4	2	3	3	3	3	4	4	4
us-east-1:23cc71f3-28b5-c9a1-4ef8-32fb76670a14	4	3	3	3	4	4	3	4	4	2	3	3	3	3	4	4	4
us-east-1:23cc71f3-28b5-ccfe-9585-414844855287	4	5	5	5	5	3	1	1	5	3	5	4	4	5	5	4	5
us-east-1:23cc71f3-28b6-c0c5-389b-7af94957c04e	3	3	4	4	4	4	3	4	3	3	4	4	5	5	5	5	5
us-east-1:23cc71f3-28b6-c1ce-4fec-9be98488ed44	2	3	4	3	4	3	3	2	3	4	4	4	3	5	5	5	5
us-east-1:23cc71f3-28b6-c41e-f3f0-61b890d194dc	3	3	3	4	2	2	4	2	4	5	1	2	4	4	5	5	5
us-east-1:23cc71f3-28b6-c53f-7224-572f6d8650ff	3	3	2	1	1	2	2	4	2	1	1	4	2	4	4	4	4
us-east-1:23cc71f3-28b6-c605-28f1-984faaeecac3	3	3	2	3	4	3	2	2	2	4	3	4	4	4	4	4	4
us-east-1:23cc71f3-28b6-c655-6b1f-ade8eecc9623	2	1	2	2	5	4	4	3	1	4	4	4	2	2	1	1	2
us-east-1:23cc71f3-28b6-cc56-d580-0226cf391f6b	4	4	4	4	3	3	4	2	4	4	4	4	4	5	4	5	5
us-east-1:23cc71f3-28b6-cc63-2fcd-7645052452f8	4	4	4	4	3	3	4	2	4	4	4	4	4	5	4	5	5
us-east-1:23cc71f3-28b6-cd1c-6653-c7454d8efaba	5	3	2	4	4	4	3	4	2	4	4	4	3	4	4	5	5
us-east-1:23cc71f3-28b6-cecb-896f-53ee824af765	1	2	2	3	3	3	3	3	5	4	3	3	2	5	4	3	2
us-east-1:23cc71f3-28b6-cf68-0aec-00172c37c020	4	3	3	4	2	4	4	2	3	3	3	4	3	4	5	5	4
us-east-1:23cc71f3-28b7-c2fa-1e30-7a77afa70482	4	3	3	3	4	3	3	4	3	4	4	3	4	4	4	4	4
us-east-1:23cc71f3-28b7-ca1d-d762-00f1fa44827d	3	3	3	3	3	3	3	3	3	3	3	3	3	3	3	3	3
us-east-1:23cc71f3-28b7-ca61-513b-e35e0f1af377	3	3	3	3	3	3	3	3	3	3	3	3	3	3	3	3	3
us-east-1:23cc71f3-28b8-c297-fc7a-2ac86ab6200d	2	3	3	2	3	3	4	3	3	2	3	3	2	5	4	4	4
us-east-1:23cc71f3-28b8-cb49-81dc-68f4c9f50009	3	3	3	3	5	4	2	2	4	5	5	4	4	5	5	5	4
us-east-1:23cc71f3-28b8-cbd6-32a4-9b0e71633758	3	3	4	4	5	3	2	5	5	4	4	4	1	3	3	3	3
us-east-1:23cc71f3-28b8-cd63-a879-b8f016041186	5	5	5	5	5	5	5	3	5	5	5	5	5	5	5	5	5
us-east-1:23cc71f3-28b8-ce46-79d0-eca53cb1f6b4	4	4	4	3	2	4	3	4	4	5	3	4	4	5	5	5	4
us-east-1:23cc71f3-28b9-c5e0-2c5e-ede35f4da037	1	2	5	2	2	4	3	3	2	3	5	1	1	3	5	3	3
us-east-1:23cc71f3-28b9-c7dd-a854-5ac691968522	5	4	4	4	2	3	3	3	3	3	3	3	4	4	4	4	4
us-east-1:23cc71f3-28b9-c897-7986-a74dad33c5e8	4	4	4	5	4	4	3	3	4	3	4	5	4	4	4	4	4
us-east-1:23cc71f3-28b9-cf95-4d6a-1d70e8e4900d	4	4	4	4	5	4	3	3	4	5	4	3	3	4	5	5	4
us-east-1:23cc71f3-28ba-c60e-ae8f-c9374f1b1e71	4	4	4	4	4	4	4	4	4	4	4	4	4	4	5	4	4
us-east-1:23cc71f3-28ba-cb0d-bdca-019bde19be2a	4	4	4	4	2	4	4	5	4	5	4	4	4	5	5	4	4
us-east-1:23cc71f3-28ba-cb10-0bda-bd6ded4d67d7	4	2	2	2	1	4	2	2	3	3	2	3	2	4	4	2	2
us-east-1:23cc71f3-28bb-c391-38a2-cf7535f3a2fa	4	2	3	4	5	4	4	4	4	5	4	3	4	5	5	5	5
us-east-1:23cc71f3-28bb-c6e2-8e54-bd19c210fb19	2	3	3	3	4	4	3	4	3	5	3	3	2	4	4	3	4
us-east-1:23cc71f3-28bb-ca72-9176-691ae49e2e2e	4	3	4	4	4	4	4	4	5	5	5	3	4	5	5	5	5
us-east-1:23cc71f3-28bb-cbaa-a79c-53c8ee4c0595	4	4	3	3	4	5	5	5	4	5	4	4	3	5	5	5	5

## Sheet: Items
awareness:Cuando algunos de mis pensamientos me llevan a otros pensamientos me doy cuenta mientras está pasando.
awareness:Cuando quiero concentrarme es fácil para mí.
awareness:En general puedo concentrarme cuando leo.
awareness:Puedo notar mis pensamientos tan pronto como los tengo.
connection:Creo que la mayoría de la gente está haciendo lo mejor que puede.
connection:Cuando tomo decisiones que involucran a otras personas considero sus mejores intereses.
connection:Me gusta toda la gente que veo día a día.
connection:Me preocupan los problemas de las personas de todo el mundo.
connection:Me tomo tiempo activamente para apreciar las cosas positivas de las personas que veo día a día.
connection:Quiero que todas las personas sean felices incluidas las que no me agradan.
insight:Cuando estoy interactuando con alguien tengo claridad sobre cómo mis sentimientos hacen que lo trate de cierta manera.
insight:Cuando tengo un pensamiento veo claramente si ese pensamiento me hace sentir mejor o peor.
insight:Tengo tanta claridad en mis emociones que puedo cambiar cómo me siento acerca de una situación cambiando mis pensamientos sobre esa situación.
purpose:Sé lo que es realmente importante en mi vida.
purpose:Sé qué tipo de vida quiero llevar.
purpose:Tengo metas de vida generales que hacen que valga la pena hacer mis actividades diarias.
purpose:Tengo un propósito de vida que guía mis elecciones diarias.
