# Supplementary material for: Healthy minds index, Spanish version of core dimensions of wellbeing
Source: PLoS One. 2025 Aug 14;20(8):e0328361. doi: 10.1371/journal.pone.0328361 (PMC12352753; doi:10.1371/journal.pone.0328361)
Supplement: S1 Data — (ZIP) [file pone.0328361.s001.zip › data_available/hmi_mas18.xlsx]

## Sheet: Sheet1
id	periodo	age	city	gender	ethnicity	hmi_a1	hmi_a2	hmi_a3	hmi_a4	hmi_c1	hmi_c2	hmi_c3	hmi_c4	hmi_c5	hmi_c6	hmi_i1	hmi_i2	hmi_i3	hmi_p1	hmi_p2	hmi_p3	hmi_p4	a1	a2	a3	a4	a5	a6	a7	a8	a9	a10	a11	a12	a13	a14	a15	c1	c2	c3	c4	c5	i1	i2	i3	i4	i5	i6	p1
2841221	1	19	Toluca	Masculino	No	3	4	5	4	3	4	5	4	5	6	4	5	5	4	5	5	5	5	4	5	4	5	6	5	5	6	5	5	5	5	6	5	5	4	5	4	5	5	5	5	5	5	5	6
2839522	1	18	Chihuahua	Femenino	No	4	5	6	4	6	4	6	5	5	6	5	4	5	5	5	5	5	4	5	4	5	5	3	4	2	5	2	4	5	6	4	2	3	2	5	2	4	5	3	5	5	5	5	5
2963344	1	18	Durango	Femenino	No	6	5	6	6	6	6	4	4	4	4	3	5	6	6	4	6	6	4	1	5	1	6	3	1	1	3	1	4	1	3	1	1	4	3	4	3	3	3	2	4	1	1	1	6
2853358	1	18	Culiacan	Masculino	No	6	4	3	4	2	3	5	5	4	5	3	2	2	5	4	6	6	5	3	1	3	4	2	3	4	5	3	2	3	6	4	2	3	3	3	3	5	2	2	1	4	4	5	6
2851140	1	18	Mazatlán	Masculino	No	4	4	6	2	5	4	6	3	4	5	6	5	3	4	4	5	5	5	2	6	3	2	1	4	3	5	1	2	2	5	3	1	4	4	3	3	3	1	3	4	2	2	1	6
2898464	1	19	Cuautitlán Izcall	Masculino	No	5	4	4	6	4	3	5	6	5	6	6	4	5	4	5	6	4	5	4	4	3	3	4	4	6	3	6	6	6	6	4	6	5	2	3	3	4	5	5	4	4	3	5	7
2841166	1	18	Culiacan	Femenino	No	5	3	4	2	3	5	4	4	4	4	2	4	4	4	4	4	4	5	5	3	4	5	3	4	4	2	3	5	2	6	5	5	1	1	1	2	2	2	2	5	2	2	5	5
2954115	1	18	Culiacan	Femenino	No	4	5	3	3	5	5	4	2	3	3	4	3	5	4	3	4	4	3	1	3	2	5	4	3	2	4	3	4	2	5	3	4	3	1	2	2	3	2	2	4	2	3	4	4
2849439	1	18	Villahermosa	Masculino	No	2	1	3	4	3	3	4	4	1	5	5	4	3	4	4	5	4	6	4	5	4	4	3	4	5	4	1	3	4	5	5	2	2	2	2	2	2	4	2	5	4	4	5	4
2970157	1	18	Culiacan	Femenino	No	5	4	4	4	6	6	6	5	5	5	5	5	5	5	5	5	5	3	2	2	1	1	2	3	2	2	2	3	2	2	2	2	3	3	3	3	2	1	1	1	1	1	1	5
2977437	1	19	Toluca	Femenino	No	4	4	5	5	5	4	4	4	5	5	4	5	5	5	5	5	5	3	2	2	1	1	3	2	2	2	2	1	1	1	1	2	3	4	4	3	2	4	2	1	1	1	1	6
2957664	1	18	Cancún	Femenino	No	4	5	4	5	6	5	4	5	6	5	5	6	4	6	6	6	5	2	3	1	3	2	1	1	1	1	1	4	2	3	1	1	3	3	4	4	4	1	1	3	1	1	2	7
2979167	1	18	Puebla	Femenino	No	6	1	4	6	6	4	6	4	4	5	1	4	6	6	6	6	6	1	1	3	4	1	1	3	4	6	3	4	1	6	4	1	4	4	4	3	4	3	3	3	3	2	3	6
2847149	1	18	Querétaro	Masculino	No	4	3	6	6	3	3	4	2	4	5	4	5	3	6	6	6	6	2	5	2	2	1	4	6	5	5	4	6	1	5	5	1	2	2	4	2	4	5	2	5	5	4	5	6
2860944	1	18	Puebla	Masculino	No	4	5	5	6	5	5	6	5	4	5	6	5	2	3	3	4	4	5	2	3	3	6	1	4	3	5	2	3	4	6	2	2	4	4	4	3	5	5	4	3	3	3	5	3
2979989	1	20	Toluca	Femenino	No	6	6	6	5	6	6	4	6	6	6	6	6	6	6	6	6	5	1	3	1	1	1	1	1	1	4	1	4	1	1	2	1	1	2	3	3	4	1	1	1	1	1	1	7
2957380	1	18	Culiacan	Masculino	No	2	2	3	4	3	2	3	3	1	2	1	1	2	1	1	3	3	2	1	3	3	2	3	2	2	1	2	3	1	1	2	1	1	1	1	2	2	2	3	4	3	3	4	1
2842444	1	19	Las Torres	Femenino	No	5	4	4	5	6	3	6	4	4	4	5	4	4	3	1	1	2	4	1	1	1	1	2	2	4	3	3	4	1	2	3	2	3	4	4	3	5	1	3	1	3	1	1	4
2964226	1	18	Mazatlán	Femenino	No	5	5	5	3	5	5	5	5	5	5	5	5	5	5	5	5	5	1	1	1	1	1	1	1	2	1	1	1	1	1	1	1	5	5	5	5	5	4	4	4	4	1	4	6
2789550	4	20	Laguna	Femenino	No	4	6	6	6	5	5	6	5	5	6	6	6	5	2	2	2	6	1	5	1	3	6	2	2	5	2	6	2	1	6	6	1	2	2	2	2	2	2	2	1	1	1	1	3
2978011	1	19	Las Torres	Femenino	No	4	3	6	6	4	4	5	3	3	3	5	6	3	3	3	3	4	3	3	3	4	3	2	2	3	3	5	5	2	2	3	3	3	2	2	3	2	3	5	4	5	3	3	4
16336	1	36	Los Mochis	Masculino	No	4	4	6	6	6	5	5	5	4	5	5	5	4	5	5	6	5	2	3	3	2	2	3	2	2	4	2	4	1	5	2	1	3	4	4	3	3	2	4	3	4	2	2	6
2867110	1	18	Reynosa	Femenino	No	4	4	4	3	6	5	5	1	3	1	4	3	4	1	1	5	1	5	4	4	4	5	1	4	1	1	1	5	1	5	5	5	2	3	3	3	3	4	4	4	4	4	4	7
2824093	1	18	Cuautitlán Izcall	Masculino	No	5	5	6	5	5	4	5	5	6	5	6	6	5	6	6	6	6	2	1	2	1	2	2	1	1	2	1	1	2	2	1	1	3	3	4	4	4	1	1	1	1	1	1	7
2887198	5	25	Cancún	Femenino	No	4	4	4	5	6	4	4	1	2	3	4	2	3	3	3	4	4	4	5	4	4	5	5	5	5	4	5	6	5	6	5	6	2	4	2	2	2	5	5	5	5	2	5	4
2967976	1	18	Culiacan	Masculino	No	5	3	5	5	4	6	6	5	3	4	4	3	3	4	4	5	4	5	2	1	6	5	6	6	4	4	5	5	5	5	5	4	1	1	1	4	2	2	2	4	2	2	2	5
2848845	1	19	Veracruz	Femenino	No	2	4	4	3	6	6	6	5	2	6	4	6	5	3	4	4	5	5	6	6	1	6	6	6	4	5	3	6	6	6	4	2	2	5	3	3	3	5	5	5	5	3	5	5
2968515	1	18	San Nicolas	Femenino	No	5	3	6	5	6	5	4	4	6	4	3	4	4	4	4	6	6	1	1	3	3	3	4	4	3	3	3	4	2	4	2	2	3	2	3	4	3	2	2	1	3	1	2	5
2841772	1	18	Culiacan	Masculino	No	4	5	4	5	5	3	5	5	3	3	5	4	4	5	4	6	5	2	4	3	4	5	2	5	3	3	2	4	1	5	3	2	2	2	3	3	2	2	2	2	2	1	2	5
2845640	1	18	Cancún	Femenino	No	2	1	3	1	6	5	5	4	3	5	4	5	3	4	3	5	2	5	3	6	1	2	1	5	4	3	5	5	4	6	4	6	1	3	3	3	4	5	5	4	5	5	5	4
2856536	1	18	Mérida	Masculino	No	5	6	6	6	6	5	5	6	6	6	6	6	5	6	6	6	6	6	1	1	1	1	1	1	1	4	1	6	1	5	2	1	3	4	4	3	1	3	3	4	4	1	2	6
2861452	1	18	Nuevo Laredo	Femenino	No	6	6	5	6	3	6	6	6	5	6	6	6	6	6	1	6	6	6	1	1	1	1	1	1	1	1	1	6	1	6	1	1	1	3	1	1	3	5	1	1	3	1	1	7
2950034	1	18	San Luis Potosí	Femenino	No	2	4	4	3	2	2	3	4	4	3	5	2	3	4	3	5	5	5	1	2	4	6	4	4	2	2	1	4	1	3	2	1	2	2	2	2	3	3	2	4	4	2	2	4
2961869	1	18	Reynosa	Femenino	No	4	4	5	5	6	4	4	5	5	6	6	5	5	6	6	4	5	4	2	4	2	5	3	3	2	4	3	5	2	4	3	2	4	4	4	3	5	4	4	3	3	2	2	5
2845013	1	19	Guadalajara	Femenino	No	2	3	3	2	4	4	3	3	3	4	4	4	4	4	4	4	4	2	2	4	2	4	4	4	4	4	5	4	1	4	4	5	3	3	3	3	3	4	4	2	4	3	4	4
2969665	1	18	Villahermosa	Femenino	No	4	4	6	3	3	6	4	5	6	5	3	3	2	6	6	6	4	1	2	3	1	4	4	2	4	2	3	3	3	5	2	4	2	2	3	1	4	3	4	5	4	3	4	6
2843562	1	18	Puebla	Femenino	No	6	5	6	6	4	3	4	4	6	5	3	4	2	6	6	6	6	2	1	2	1	2	3	1	1	1	1	1	1	1	1	1	4	2	3	3	2	2	4	4	2	5	5	7
2955287	1	18	Chihuahua	Femenino	No	5	5	5	5	5	5	5	5	5	5	5	5	5	5	5	5	5	5	5	5	5	5	5	5	5	5	5	5	5	5	5	5	4	4	4	4	4	3	3	3	3	3	3	6
2976727	1	19	Veracruz	Masculino	No	4	4	5	4	6	4	5	3	4	3	5	5	4	3	4	5	4	5	4	4	3	2	1	1	2	3	1	3	1	5	3	1	4	4	4	4	3	2	2	1	2	1	3	4
2778760	1	20	Nuevo Laredo	Masculino	No	4	4	3	4	4	4	5	4	2	3	5	5	2	2	2	2	4	5	5	4	4	4	4	4	5	5	2	4	3	6	5	1	3	2	3	2	2	4	4	4	4	4	4	3
2971471	1	18	Culiacan	Masculino	No	5	4	4	4	4	3	4	4	4	4	4	4	4	5	5	5	6	3	3	4	2	3	1	3	2	4	2	2	3	3	3	2	3	3	2	3	4	3	3	1	3	1	1	5
981514	1	18	Hermosillo	Prefiero no decir	No	2	2	4	2	4	4	4	4	3	4	3	5	4	4	2	2	4	4	4	4	4	5	5	4	5	4	4	5	4	5	5	2	3	3	3	3	2	5	4	5	5	4	5	2
2968979	1	18	San Luis Potosí	Femenino	No	3	4	3	6	6	6	6	5	5	6	6	5	5	6	6	6	6	5	4	5	4	3	6	4	1	6	1	5	1	6	2	4	4	3	3	3	3	5	5	4	5	5	5	6
2969547	1	18	Cuautitlán Izcall	Masculino	No	5	6	6	6	4	4	1	1	3	3	4	3	3	6	5	5	6	1	1	2	1	4	3	1	3	2	1	4	1	6	2	1	2	4	4	3	3	1	1	1	1	1	4	7
2967980	1	18	Las Torres	Masculino	No	5	4	4	4	5	4	5	5	5	5	5	4	4	5	4	6	5	3	3	3	4	3	1	2	2	2	1	1	2	1	1	1	3	4	3	4	4	2	2	4	4	1	1	5
2955534	1	18	Culiacan	Femenino	No	4	4	4	5	6	6	6	6	6	5	6	5	6	5	5	6	5	4	5	4	2	4	1	3	3	4	4	3	1	3	2	2	4	2	4	3	2	5	2	3	5	2	4	7
2856868	1	18	Mazatlán	Masculino	No	4	2	5	5	6	5	4	5	3	4	3	4	5	4	5	5	6	4	1	5	4	4	2	5	4	4	4	1	3	4	3	2	3	3	3	3	4	4	2	2	4	2	3	5
2960258	1	18	Toluca	Masculino	No	5	5	4	5	6	4	6	3	4	4	5	5	6	6	5	6	6	5	5	5	6	4	5	4	3	5	6	5	4	5	5	6	3	3	3	3	4	1	2	2	2	1	1	7
2793836	1	19	Ciudad Juárez	Masculino	No	3	3	4	5	3	5	6	2	2	1	5	6	2	3	1	5	5	3	2	3	2	2	6	3	3	1	6	2	5	5	5	5	1	1	1	1	1	3	4	5	4	3	4	5
2837107	1	18	Culiacan	Femenino	No	4	5	6	2	4	4	4	3	4	2	5	6	1	5	4	5	6	3	5	4	3	2	2	3	1	3	2	5	3	5	3	1	2	2	2	2	2	4	3	4	4	2	4	5
2984338	1	18	Toluca	Femenino	No	6	5	5	6	6	1	5	6	6	6	6	6	6	6	6	6	6	4	3	5	5	2	3	3	5	4	4	4	4	3	5	1	4	5	5	5	5	3	2	4	3	3	3	6
2852700	1	19	Las Torres	Femenino	No	6	6	5	6	6	6	6	6	5	5	5	5	3	6	6	6	6	1	1	1	2	2	1	1	1	1	2	4	1	4	3	1	3	2	2	1	2	3	1	1	1	1	1	7
2984137	1	19	Guadalajara	Femenino	No	4	4	5	5	5	3	4	5	6	6	4	5	4	5	4	4	5	4	6	5	3	5	2	5	5	4	4	4	5	5	4	4	3	2	3	3	2	4	4	3	4	2	4	5
2845604	1	18	Las Torres	Femenino	No	4	3	4	4	3	5	3	4	4	4	4	4	4	4	4	4	4	4	4	4	4	4	3	4	4	5	3	4	4	4	3	1	1	1	1	1	2	3	3	3	3	3	3	5
2954766	1	18	Veracruz	Masculino	No	6	5	6	6	6	6	6	3	3	5	6	1	5	6	6	6	6	1	1	6	1	3	1	1	1	1	1	1	1	6	1	1	3	3	3	3	5	1	1	5	5	5	5	7
2868204	1	18	Cuautitlán Izcall	Femenino	No	5	3	4	6	5	1	5	5	5	3	3	5	3	6	6	6	6	3	3	3	2	2	2	1	2	1	1	1	1	5	2	1	2	5	4	3	1	1	1	2	1	1	1	7
2970657	3	18	Hermosillo	Femenino	No	5	5	4	5	5	3	4	6	3	2	6	5	4	5	4	4	5	2	2	2	3	3	2	3	2	3	2	6	2	6	2	2	2	3	3	4	2	4	4	4	5	4	5	6
2647495	1	18	Cumbres	Femenino	No	4	2	3	4	6	6	5	3	1	5	4	2	4	1	2	1	1	6	5	6	4	5	5	4	5	4	4	5	4	6	6	2	3	4	4	2	5	2	5	5	5	4	5	2
2978073	1	29	San Nicolas	Prefiero no decir	No	4	4	5	5	6	5	5	5	6	4	6	3	3	5	6	6	6	3	1	2	5	4	3	5	5	5	3	4	2	5	5	5	3	4	4	3	5	4	4	5	5	5	5	5
2858847	1	18	Toluca	Masculino	No	6	6	5	5	5	4	5	2	3	1	5	1	5	6	6	6	6	5	3	2	1	6	1	1	1	2	2	1	1	1	1	4	1	4	1	1	3	4	3	4	4	2	2	6
2842403	1	18	Toluca	Femenino	No	5	4	4	6	6	6	6	5	6	6	3	2	2	5	4	4	4	6	6	6	6	6	2	5	3	3	3	3	2	6	6	6	4	4	4	4	4	4	4	3	4	1	3	6
2968387	1	18	Reynosa	Femenino	No	5	6	5	4	6	5	5	5	6	6	5	4	5	6	6	6	5	3	4	4	3	5	1	5	3	5	3	5	2	6	4	4	4	5	4	3	3	4	4	2	3	2	2	5
335939	1	52	Ferrería	Femenino	No	2	5	4	4	4	3	3	3	4	3	4	4	4	4	4	5	4	3	2	5	4	4	4	4	3	3	3	4	2	5	4	4	2	2	2	2	2	3	2	2	3	1	3	6
28699	5	22	Durango	Masculino	No	3	4	5	5	6	4	4	6	6	6	6	6	6	5	5	5	6	3	6	5	5	4	4	2	2	4	3	2	1	4	2	1	4	3	4	4	5	2	2	1	1	1	1	7
2630842	1	25	Las Torres	Masculino	No	5	4	5	4	5	4	5	5	5	5	4	4	5	5	5	5	6	4	3	3	3	2	3	2	1	1	1	2	2	2	2	2	4	3	4	3	4	3	2	4	4	1	2	6
2866511	3	25	Las Torres	Femenino	No	4	4	3	3	1	2	2	1	4	3	2	3	4	6	6	6	6	3	1	2	3	1	2	2	1	6	3	4	3	6	3	1	2	3	2	2	2	1	1	1	1	1	1	7
2855118	1	18	Nuevo Laredo	Femenino	No	5	4	4	3	6	5	6	5	4	5	5	3	5	5	5	6	5	4	4	3	4	2	3	4	4	3	4	4	5	5	5	3	3	2	3	2	3	3	2	4	4	2	2	5
2957748	1	50	Ferrería	Femenino	No	5	5	5	6	5	4	5	3	5	1	1	1	5	5	5	5	5	4	1	1	4	4	1	1	3	5	4	4	1	1	2	1	2	3	2	2	3	3	2	1	1	1	1	7
2959217	1	19	Querétaro	Masculino	No	5	4	6	5	6	3	5	4	5	5	5	6	6	6	6	6	6	3	1	2	2	3	3	2	3	4	4	4	1	2	2	1	3	3	3	3	3	3	3	1	1	3	1	7
2961663	15	48	Las Torres	Femenino	No	4	4	4	4	5	3	5	4	4	3	5	5	6	4	4	5	5	4	2	4	5	5	5	4	4	4	5	5	4	5	4	3	3	3	3	3	4	4	4	2	3	2	3	4
2984093	1	18	Culiacan	Femenino	No	3	4	4	5	6	6	4	5	3	4	2	2	3	4	5	6	5	4	6	3	3	4	4	4	5	5	5	4	3	3	3	2	3	3	3	4	2	5	4	4	4	3	3	5
772806	15	40	Chihuahua	Masculino	No	4	4	5	5	5	4	5	4	5	5	5	5	6	6	6	6	5	2	1	2	4	3	2	5	2	2	2	5	2	3	1	2	4	5	4	3	4	1	2	1	1	1	1	6
2843096	1	18	Cancún	Masculino	No	3	3	5	4	6	6	5	5	4	3	4	4	3	3	3	5	3	2	2	3	4	3	5	4	4	3	3	4	4	5	3	1	2	3	3	4	4	4	3	3	4	2	3	4
2864033	1	18	Culiacan	Masculino	No	4	5	4	4	5	5	5	5	5	4	6	6	6	6	5	5	6	4	4	3	4	4	6	4	3	3	3	4	5	5	4	2	3	3	3	3	3	3	3	4	4	3	4	4
2967959	1	18	Hermosillo	Femenino	No	6	6	6	6	6	1	6	6	6	6	6	6	6	6	6	6	6	5	1	1	1	1	1	1	1	1	1	6	1	1	1	1	5	5	5	5	5	1	1	1	1	1	1	7
2970053	1	18	Ciudad Juárez	Masculino	No	3	2	3	4	5	4	3	4	4	3	4	5	2	3	3	3	3	4	4	4	4	4	3	4	4	3	3	4	2	5	4	2	3	4	4	2	3	3	4	4	4	4	4	4
2961668	4	40	Ferrería	Masculino	No	4	4	5	5	4	4	5	4	5	5	5	4	5	5	6	5	6	1	1	2	2	2	3	2	2	4	2	1	2	3	2	1	4	4	4	4	5	2	2	1	1	1	2	7
2961669	15	41	Ferrería	Femenino	No	4	4	5	5	5	4	5	5	6	6	5	4	4	3	3	5	4	3	1	2	1	2	1	1	1	1	1	3	1	1	1	3	2	4	4	2	5	3	2	2	2	2	2	4
2957753	3	38	Las Torres	Femenino	No	6	4	6	5	6	4	6	5	5	4	6	4	4	6	6	6	6	2	1	3	5	3	1	4	4	2	2	5	4	5	2	2	3	5	4	2	5	2	1	1	1	2	1	7
2960989	4	43	Las Torres	Masculino	No	4	5	5	5	5	4	4	5	5	5	4	5	4	5	5	5	5	3	2	2	1	3	2	1	1	1	1	1	1	2	1	1	3	3	3	3	4	2	2	2	1	1	1	6
2836356	15	49	Las Torres	Femenino	No	1	1	2	4	6	6	6	5	6	5	6	6	3	4	4	4	4	5	3	6	4	1	6	6	6	6	4	5	4	6	4	1	3	4	4	4	4	1	3	5	3	1	1	5
2961672	4	47	Las Torres	Masculino	No	3	2	2	3	2	2	3	2	1	3	3	2	2	2	2	1	2	4	4	4	3	2	3	3	2	3	4	2	3	5	2	2	3	4	4	3	4	2	2	1	1	1	1	6
2774359	1	20	Culiacan	Femenino	No	4	4	4	4	4	4	4	3	4	4	4	4	4	4	4	4	4	3	3	2	3	2	1	1	2	3	1	2	2	1	1	2	3	3	4	3	3	2	1	1	1	1	1	5
2578372	5	52	Las Torres	Femenino	No	5	5	4	5	4	4	5	5	6	5	4	4	5	6	6	6	5	2	2	3	2	4	2	2	4	3	2	3	2	3	2	1	4	5	4	3	4	2	2	1	2	2	2	6
2980418	1	18	Querétaro	Masculino	No	6	4	5	6	6	6	6	6	6	6	6	6	6	6	5	6	6	3	4	3	4	4	2	2	2	5	2	3	2	1	2	1	3	2	3	3	4	4	4	3	4	1	2	7
2981392	5	21	Ferrería	Femenino	No	3	4	1	4	5	4	5	4	3	4	3	6	6	6	6	5	6	3	6	4	4	3	2	1	1	6	1	1	4	6	1	4	2	4	3	3	2	5	5	3	5	2	1	6
2977868	1	18	San Nicolas	Femenino	No	3	4	4	5	5	4	5	6	4	4	5	6	6	5	5	5	5	4	1	5	1	3	1	1	1	5	3	4	1	1	1	1	2	2	3	3	2	4	2	2	3	1	2	7
2968379	1	18	Mérida	Femenino	No	5	5	6	5	5	4	5	4	5	6	6	4	5	5	5	6	6	3	3	1	2	2	2	3	3	4	2	4	2	4	2	3	3	2	3	2	3	2	2	2	2	2	2	5
2978348	1	18	Chihuahua	Femenino	No	2	2	4	5	6	3	4	1	4	5	6	6	3	6	2	4	6	5	6	4	5	4	1	2	2	1	2	5	2	6	6	4	2	2	3	1	1	1	3	5	2	1	1	1
2967843	1	18	Toluca	Femenino	No	4	4	5	4	5	5	4	4	4	4	5	4	3	5	5	5	6	4	5	4	3	5	1	3	3	5	5	4	2	4	3	4	2	2	3	3	3	4	2	2	2	3	4	7
2978755	1	18	Chihuahua	Femenino	No	2	2	3	3	4	3	5	3	3	4	2	2	4	4	4	4	4	3	4	4	4	5	3	5	4	2	3	4	2	6	4	5	3	3	2	2	2	2	2	3	2	2	2	5
2897901	5	24	Mérida	Masculino	No	5	4	5	5	5	5	5	5	5	5	5	5	5	5	5	5	5	5	5	5	5	5	5	5	5	5	5	5	5	5	5	5	4	4	4	4	4	4	4	4	4	4	4	6
2958161	1	18	Durango	Femenino	No	4	3	3	3	6	6	5	4	5	4	6	5	3	4	4	5	6	5	5	4	4	5	1	6	5	5	6	5	1	6	3	6	3	3	4	3	4	4	5	5	5	2	3	5
2867544	1	19	Nuevo Laredo	Masculino	No	5	4	5	5	6	4	6	4	6	4	5	4	2	5	5	6	6	3	2	3	4	2	1	2	2	5	3	3	1	5	2	3	4	4	5	5	5	4	3	4	2	2	5	6
2955456	1	18	Las Torres	Femenino	No	4	5	4	5	5	4	4	4	4	4	5	5	4	5	5	5	5	3	2	3	3	3	2	2	2	2	2	4	2	4	2	2	4	3	4	3	3	3	2	4	1	1	2	6
2925537	3	19	Las Torres	Masculino	No	3	3	4	2	3	4	5	5	4	5	5	5	3	5	5	6	5	2	4	4	4	4	5	3	3	4	4	5	2	5	5	5	3	1	2	4	2	4	4	3	4	1	2	6
2968582	1	18	Guadalupe	Masculino	No	6	5	5	5	5	5	5	6	5	6	6	5	6	5	5	5	5	4	3	1	2	2	1	1	1	4	1	1	2	4	1	1	5	5	4	3	5	3	1	3	2	3	3	5
22847	1	37	Nuevo Laredo	Masculino	No	5	4	5	4	4	4	4	4	4	4	5	4	4	6	6	6	6	5	1	1	3	2	2	1	1	2	1	2	2	4	2	1	3	4	4	3	2	2	3	1	2	3	1	6
2966749	1	19	Las Torres	Femenino	No	4	3	4	5	4	5	5	5	4	4	4	4	2	5	4	4	5	3	3	2	4	4	4	4	3	3	2	4	2	2	4	2	3	2	2	3	3	4	2	3	3	1	3	5
2810339	1	18	Las Torres	Femenino	No	3	5	5	5	6	5	4	6	3	6	4	3	4	4	4	6	5	6	3	4	3	1	1	3	4	4	4	6	3	4	4	1	3	4	4	4	4	3	4	4	3	3	3	4
2931743	1	19	Culiacan	Femenino	No	6	5	6	6	5	5	6	2	6	6	6	5	5	6	6	6	6	5	3	1	1	4	1	2	1	4	2	4	1	4	3	1	2	2	2	3	2	2	2	1	1	2	2	6
2869505	1	19	Puebla	Femenino	No	6	1	6	5	5	6	5	6	5	5	4	5	6	6	6	6	6	5	1	2	4	5	1	3	1	3	2	1	1	4	2	1	2	2	3	4	1	2	1	1	1	1	1	6
2954766	1	18	Veracruz	Masculino	No	6	6	6	6	6	6	6	5	5	5	6	5	5	6	6	6	6	1	1	1	1	6	1	1	1	2	1	1	1	6	1	1	3	5	3	3	5	1	1	5	5	3	5	7
2791429	5	20	Ciudad Juárez	Masculino	No	6	5	5	6	6	6	6	2	3	5	6	5	5	6	6	5	4	4	1	4	1	1	2	1	1	3	1	4	1	6	1	1	1	1	1	1	2	4	5	2	1	1	5	5
2841129	1	18	Ferrería	Femenino	No	5	6	5	6	6	6	5	2	4	3	5	6	4	6	6	6	6	4	1	2	4	4	2	1	1	4	1	2	1	1	2	3	2	4	4	2	4	4	2	1	2	2	2	7
2832068	1	18	Toluca	Femenino	No	3	4	3	2	4	3	4	3	1	5	1	2	1	4	3	3	4	4	2	4	3	4	2	5	4	3	3	5	3	4	4	4	2	1	2	4	1	4	3	4	4	3	4	4
2914098	7	19	Mérida	Masculino	No	4	5	5	5	3	4	4	2	4	3	6	5	5	2	6	6	6	2	1	3	3	5	6	4	3	4	2	6	2	5	2	1	4	2	2	5	3	2	1	1	3	1	2	7
2976768	1	19	Querétaro	Femenino	No	3	4	4	5	5	4	4	5	5	5	2	2	5	5	5	5	5	2	1	3	2	2	2	2	2	2	2	4	2	4	2	2	4	2	4	4	4	4	2	4	4	2	4	6
2841377	1	18	Veracruz	Femenino	No	6	6	5	6	6	4	6	3	1	5	5	5	5	4	4	5	5	1	1	2	4	2	1	1	3	4	1	3	1	1	2	1	4	4	3	3	3	4	2	1	1	2	1	4
2957455	1	19	Culiacan	Femenino	No	6	5	6	5	5	2	5	2	4	3	3	5	3	5	4	5	5	4	2	2	2	2	2	2	2	2	2	3	2	3	2	2	4	3	4	3	4	3	4	2	2	3	2	2
2976787	1	18	Reynosa	Femenino	No	5	6	5	5	5	4	6	6	6	5	4	4	5	6	6	6	6	2	1	2	4	1	2	2	2	2	1	3	1	3	2	1	4	3	4	4	3	1	1	3	1	1	4	6
2856536	1	18	Mérida	Masculino	No	6	6	6	6	6	5	5	6	5	6	6	6	6	6	6	6	6	6	6	6	6	5	5	6	5	5	5	5	5	5	5	5	5	5	5	5	5	4	4	3	2	3	4	7
2713422	1	18	Las Torres	Femenino	No	4	6	4	6	5	6	5	5	5	6	4	5	4	6	6	5	6	6	3	4	3	4	1	3	3	5	4	5	3	4	4	2	3	3	4	4	4	4	3	4	4	3	4	4
2960001	1	18	Culiacan	Masculino	No	5	5	5	5	5	3	5	4	5	4	5	3	4	5	5	5	5	3	3	3	2	2	5	3	2	5	4	5	3	4	3	2	3	3	3	3	2	4	2	2	1	2	1	6
2956502	2	20	Reynosa	Femenino	No	4	5	6	6	6	5	5	4	4	5	6	6	4	4	3	4	5	3	5	6	3	2	6	6	5	5	6	4	5	5	5	6	3	1	2	2	1	5	4	4	5	2	4	3
2961136	1	18	Laguna	Femenino	No	5	5	6	6	6	5	6	6	4	5	6	6	5	6	6	6	6	1	2	2	1	1	1	1	1	1	1	2	1	1	1	2	3	3	3	3	4	3	2	3	4	1	1	7
2968995	1	18	Ferrería	Prefiero no decir	No	3	4	4	1	6	5	6	4	3	4	5	4	2	3	3	5	4	1	4	4	5	6	5	4	4	4	4	6	4	6	5	1	3	3	3	3	4	4	4	4	4	4	4	2
2980787	1	19	San Nicolas	Femenino	No	4	5	6	5	3	4	4	4	4	6	5	5	6	5	6	5	5	2	2	3	3	2	1	2	1	4	2	4	1	4	3	1	3	2	3	5	4	4	4	4	3	2	3	6
2850005	1	18	Veracruz	Masculino	No	5	3	4	4	4	4	4	4	4	4	3	4	4	6	6	6	6	4	3	4	2	2	2	3	3	4	3	3	2	5	3	2	1	3	2	2	3	3	2	4	3	1	1	7
2957698	1	18	Ciudad Juárez	Femenino	No	5	6	5	6	6	5	6	6	6	5	6	6	6	5	5	6	6	4	2	3	4	2	1	3	1	4	3	5	3	5	3	3	4	5	4	4	5	3	2	3	1	3	3	6
2877860	1	18	Culiacan	Femenino	No	6	6	6	6	6	4	5	6	6	6	6	6	6	6	6	6	6	6	3	3	6	3	3	2	2	6	2	6	3	6	3	2	3	3	4	4	4	4	1	1	3	1	1	7
2813242	1	19	Culiacan	Masculino	No	5	4	5	6	6	5	5	5	4	4	5	5	4	5	5	6	6	2	1	2	3	2	3	3	3	2	1	2	1	5	3	2	4	2	3	2	4	2	2	1	1	1	2	6
2961671	1	49	Ferrería	Masculino	No	4	2	5	5	5	6	4	3	4	3	2	2	2	5	5	5	5	4	4	4	5	5	5	5	4	4	4	4	4	5	4	3	3	4	3	2	4	4	4	5	5	3	3	6
2979074	1	18	Toluca	Masculino	No	5	4	5	5	6	6	6	4	4	6	5	4	6	6	6	6	6	5	2	3	5	2	3	2	3	5	3	3	3	3	2	4	3	4	2	2	4	4	2	4	3	4	2	6
2842112	1	18	Toluca	Masculino	No	4	5	6	5	5	5	5	4	5	4	5	5	4	5	6	6	5	4	3	3	1	4	2	1	1	5	1	3	1	4	2	2	2	2	2	3	4	4	3	1	3	2	3	4
2803365	3	19	Durango	Masculino	S	3	2	5	6	6	2	5	4	5	2	3	3	5	6	6	5	6	4	5	5	4	2	5	5	6	4	6	5	3	4	4	3	2	4	4	2	4	2	2	2	4	1	2	5
2959517	1	18	Cancún	Femenino	No	5	5	5	5	5	5	5	4	5	5	5	5	4	5	5	5	5	4	5	1	3	4	1	1	1	5	5	5	1	4	2	1	2	4	4	4	3	3	2	1	2	1	1	5
2956947	1	18	Culiacan	Femenino	No	5	5	5	4	6	4	4	5	5	5	5	5	5	5	5	5	5	6	6	6	6	3	2	2	2	2	2	6	6	6	6	4	3	3	3	3	3	5	4	4	2	2	4	5
2933883	1	18	Veracruz	Masculino	No	2	5	4	3	4	4	4	4	3	5	2	3	4	4	4	4	5	3	1	2	4	3	5	4	3	5	4	2	1	4	2	3	2	2	3	2	3	2	2	3	4	2	3	5
2968583	1	18	Veracruz	Femenino	No	4	5	4	6	6	6	4	5	6	2	4	5	5	6	4	3	1	4	5	3	3	6	6	6	6	6	6	6	1	6	6	1	5	5	5	5	5	1	2	5	2	2	4	1
2962088	1	18	Veracruz	Masculino	No	4	4	5	4	5	2	4	5	5	5	5	5	5	5	5	6	6	4	5	5	3	4	3	2	2	1	1	3	2	2	3	1	3	3	4	4	3	3	3	4	4	4	4	4
2842349	1	19	Veracruz	Masculino	No	5	4	4	4	2	3	5	2	3	1	4	4	4	4	4	3	5	3	2	3	3	4	4	4	3	3	5	3	6	5	3	4	1	3	1	2	1	3	4	3	3	3	4	1
2861698	1	18	Veracruz	Masculino	No	5	5	4	5	4	4	5	3	2	4	5	4	4	5	4	5	4	4	2	3	2	3	3	4	3	5	5	3	3	2	3	3	3	3	3	4	3	3	3	1	1	1	1	5
2969574	1	21	Veracruz	Femenino	No	6	6	6	4	6	4	6	6	6	4	4	6	5	5	5	5	5	6	1	6	3	6	2	2	3	5	3	5	6	5	3	3	5	3	3	2	2	5	2	2	3	2	4	7
2852830	1	18	Veracruz	Masculino	No	5	5	5	4	6	5	5	5	4	5	4	5	4	5	6	6	4	1	2	2	2	1	2	1	2	2	3	2	1	2	1	2	4	4	3	3	5	2	1	2	1	3	3	7
2065568	1	18	Veracruz	Masculino	No	6	5	5	5	6	6	5	6	6	5	6	6	5	6	6	6	6	6	4	2	4	3	3	5	5	4	5	5	4	6	5	3	3	3	3	3	3	3	3	3	3	2	4	6
2981707	1	18	Veracruz	Femenino	No	1	2	4	4	5	6	5	4	4	6	5	6	2	4	3	3	3	4	4	5	5	4	3	6	6	3	5	4	2	6	6	4	1	2	3	3	2	5	5	5	3	4	5	2
2981508	1	19	Veracruz	Masculino	No	4	6	6	6	6	4	6	4	4	2	6	4	3	6	6	6	6	1	2	3	3	6	1	1	2	5	3	6	1	6	2	1	1	1	3	3	2	1	1	1	1	1	1	7
2854068	1	18	Veracruz	Masculino	No	4	6	6	6	3	3	5	5	6	5	6	6	5	6	4	6	6	6	5	5	6	6	6	6	6	6	6	6	4	6	6	1	3	3	4	4	3	1	1	1	1	1	1	6
2976935	1	18	Veracruz	Femenino	No	6	6	6	6	6	6	6	6	6	6	6	6	6	6	6	6	6	6	4	6	4	4	6	6	4	5	6	4	6	5	6	4	3	3	3	3	4	3	4	5	4	3	4	7
2954016	1	19	Veracruz	Femenino	No	6	6	5	6	5	5	4	5	6	5	6	5	6	6	6	6	6	3	1	2	2	3	1	2	2	1	1	3	1	2	2	1	3	4	3	3	4	1	1	1	1	1	1	7
2845025	1	18	Culiacan	Femenino	No	4	4	5	4	5	4	4	4	4	5	4	4	4	5	5	5	5	3	1	2	4	4	3	3	3	4	4	4	4	5	3	3	4	3	4	4	3	4	4	4	4	3	4	5
2967982	1	19	Laguna	Femenino	No	4	5	6	3	3	3	5	4	4	6	5	5	4	3	3	3	4	2	1	3	6	6	5	2	3	4	3	5	2	6	3	1	1	2	2	2	1	3	4	4	4	3	5	4
2972666	1	20	Veracruz	Femenino	No	5	4	4	5	5	4	6	5	6	5	4	6	6	5	5	5	5	1	1	1	3	1	1	2	1	5	5	3	5	5	5	5	5	5	4	4	4	5	5	5	5	5	5	7
2945476	1	18	Veracruz	Masculino	No	3	4	4	4	2	3	4	1	5	6	5	2	2	4	1	1	1	3	1	5	5	5	6	6	6	6	2	2	6	6	6	1	1	1	1	1	1	2	4	1	1	4	2	1
2967764	1	18	Culiacan	Femenino	No	3	1	4	4	5	4	3	3	4	4	5	5	4	4	4	5	5	5	1	3	1	4	1	1	1	4	1	3	3	4	2	1	4	2	3	3	3	3	2	2	3	2	2	7
2841166	1	18	Culiacan	Femenino	No	6	4	3	3	3	3	4	5	3	3	4	4	5	5	5	5	5	4	6	6	5	6	3	4	3	2	3	6	3	6	5	5	2	2	2	2	2	2	2	3	2	1	5	4
2971245	1	18	Veracruz	Masculino	No	3	3	4	4	4	3	5	3	4	4	5	4	4	5	5	5	5	2	5	4	5	3	3	4	4	3	3	5	4	5	5	3	3	3	3	3	3	2	2	2	2	2	2	5
2875395	1	18	Villahermosa	Masculino	No	4	3	4	2	6	5	6	5	4	5	1	5	2	4	4	5	4	5	4	4	4	5	6	5	4	4	4	2	5	6	5	3	4	4	4	4	3	3	3	4	3	2	3	4
2979035	1	18	Culiacan	Masculino	No	4	5	5	5	6	4	6	5	6	6	6	6	5	4	4	6	3	2	3	4	2	2	4	4	4	3	4	3	3	6	3	2	3	3	3	2	2	4	4	4	5	3	5	6
2978782	1	19	Culiacan	Femenino	No	3	5	6	6	6	6	2	6	6	2	6	6	1	6	6	6	6	6	6	6	6	6	4	4	6	6	6	6	6	6	6	1	2	1	5	2	1	5	1	5	5	3	5	7
2860627	1	19	Veracruz	Prefiero no decir	No	4	4	4	4	4	4	4	4	4	4	4	4	4	4	4	4	4	4	4	4	4	4	4	4	4	4	4	4	4	4	4	4	4	4	4	4	4	4	5	4	5	5	5	5
2981105	1	20	Las Torres	Femenino	No	1	5	6	6	6	5	6	6	6	6	5	5	4	6	6	6	6	1	1	1	2	2	1	1	1	1	1	4	1	3	1	1	4	2	3	2	2	1	1	1	1	1	1	7
2855972	1	18	Hermosillo	Femenino	No	3	3	4	3	5	2	5	4	4	5	4	4	4	6	5	6	6	3	3	4	3	3	4	3	2	4	2	4	2	6	4	1	2	2	5	3	3	3	5	4	3	4	4	6
2953615	1	18	Veracruz	Masculino	No	5	5	6	6	6	4	6	6	6	5	5	6	6	6	6	6	6	5	2	5	1	3	4	3	1	3	1	6	1	2	1	1	3	3	3	3	4	1	1	1	1	1	1	6
3076115	1	38	Ferrería	Femenino	No	6	6	5	6	5	6	6	6	6	5	6	6	6	6	6	6	5	2	1	1	1	1	1	2	2	5	1	2	2	2	1	2	2	5	5	4	5	3	2	1	2	1	1	6
2969618	1	18	Laguna	Femenino	No	5	5	6	6	6	5	5	4	4	5	4	5	5	4	4	5	5	4	3	3	2	2	1	1	2	1	3	3	1	2	1	1	3	3	4	3	4	2	2	2	2	1	1	5
2982945	1	18	San Luis Potosí	Femenino	No	4	6	5	5	5	4	5	4	5	4	3	3	3	3	4	3	4	3	4	4	4	4	4	3	4	4	4	5	4	4	4	4	3	4	3	4	4	5	5	5	4	4	4	4
2980258	1	21	Toluca	Femenino	No	3	5	6	5	6	5	6	4	3	5	4	5	6	4	4	5	6	2	1	2	5	4	6	3	4	5	5	4	2	4	3	5	4	5	4	4	4	3	3	2	2	2	4	7
2833567	1	18	Veracruz	Masculino	No	2	4	5	4	5	5	5	5	5	5	6	2	4	6	6	4	6	2	3	3	3	4	3	4	2	2	4	4	4	4	4	4	3	5	3	4	4	2	2	4	2	2	2	7
2977582	1	18	Toluca	Femenino	No	5	5	5	5	5	4	5	5	5	5	5	5	5	5	5	5	5	1	3	1	1	1	1	1	3	5	1	1	1	3	1	1	3	3	4	3	3	3	2	4	4	3	4	7
2845013	1	19	Guadalajara	Femenino	No	3	3	3	3	4	4	4	4	4	4	5	5	5	5	5	5	5	3	4	4	4	4	4	4	5	5	5	6	1	4	4	5	3	3	4	3	3	5	4	4	4	2	3	5
2962364	1	18	San Luis Potosí	Femenino	No	6	5	6	5	4	5	5	6	6	6	6	6	6	6	6	6	6	6	6	6	6	6	6	6	6	6	6	6	6	6	6	6	5	5	5	5	5	5	5	5	5	5	5	7
2955666	1	18	Cuernavaca	Masculino	No	6	6	6	6	6	6	6	6	6	6	6	5	4	5	5	5	6	4	2	2	3	3	4	3	4	3	4	3	1	1	1	1	3	4	3	3	4	3	3	4	4	4	3	7
2977533	1	21	Las Torres	Masculino	No	6	4	6	5	6	4	5	3	4	4	4	4	5	5	5	5	5	4	1	1	4	3	6	2	2	2	2	3	3	3	3	3	4	4	4	3	5	1	1	1	1	1	1	7
2797182	1	19	Toluca	Femenino	No	6	6	5	4	6	5	6	5	5	5	5	6	5	6	6	6	6	3	3	1	2	1	2	2	2	2	1	4	2	4	2	1	4	5	4	4	5	1	1	1	1	2	2	7
2724278	5	21	Las Torres	Masculino	No	6	6	6	6	6	6	5	6	6	6	6	6	6	6	6	6	6	2	1	1	2	1	2	1	1	2	1	2	1	1	1	1	4	5	4	4	5	1	1	1	1	1	1	7
2931743	1	19	Culiacan	Femenino	No	6	4	5	6	6	6	5	4	6	5	5	5	5	6	6	6	6	4	3	3	2	3	1	2	1	2	1	3	1	5	2	1	3	2	2	2	2	3	2	2	2	3	2	7
2832145	1	18	Laguna	Masculino	No	3	2	2	2	4	5	3	3	5	2	3	3	3	3	3	3	2	3	2	2	1	3	4	3	2	4	5	1	4	4	3	4	1	1	2	3	1	4	4	3	3	2	3	5
2977181	1	18	Las Torres	Femenino	No	4	3	5	3	4	3	3	3	4	3	3	3	4	6	5	6	6	4	1	3	5	3	6	6	4	6	4	4	4	6	3	2	2	2	2	3	2	4	1	1	5	2	1	6
2977173	1	19	Cumbres	Femenino	No	6	6	6	6	5	6	6	6	6	6	6	6	6	6	6	6	6	5	6	3	5	6	2	1	2	2	2	6	2	6	6	6	3	2	2	3	2	5	5	5	5	3	5	4
2979605	1	18	Toluca	Masculino	No	3	4	5	4	6	6	5	2	6	5	5	6	6	6	6	5	6	4	4	5	5	2	5	2	5	4	3	3	4	4	4	5	2	1	2	3	1	2	2	1	2	1	2	7
2843539	1	18	San Luis Potosí	Femenino	No	4	4	5	1	6	6	6	5	5	4	6	6	6	6	6	6	6	3	2	4	3	6	1	1	2	4	1	6	1	3	1	1	3	3	5	5	4	4	2	3	1	2	1	6
2969000	1	18	Toluca	Masculino	No	5	3	5	5	6	4	5	3	5	4	4	5	5	4	4	5	4	3	1	2	5	5	2	2	2	5	1	5	1	3	3	1	2	3	3	3	2	3	2	1	1	1	1	5
2980225	1	19	Laguna	Masculino	No	5	5	5	4	5	6	6	6	6	5	4	4	5	5	5	5	6	5	4	4	5	4	5	4	5	5	5	5	3	6	2	3	4	4	5	5	5	4	2	2	1	2	2	5
2849680	1	19	Guadalupe	Masculino	S	5	4	3	4	6	3	4	5	4	3	4	4	5	4	5	5	4	4	4	3	2	2	6	3	4	3	5	5	6	5	6	5	3	3	3	4	5	4	4	3	3	3	5	5
2828479	1	19	Las Torres	Masculino	No	2	3	4	6	5	5	6	6	3	4	4	3	4	4	5	6	6	6	6	6	6	6	4	4	3	4	4	6	3	6	6	6	2	2	3	4	5	5	5	1	5	2	4	6
2867390	1	18	Toluca	Femenino	No	4	5	4	3	6	4	4	6	5	3	6	6	3	5	6	6	6	4	1	2	3	2	1	1	2	1	1	4	3	5	2	6	2	1	2	2	3	3	1	1	2	1	1	7
2950034	1	18	San Luis Potosí	Femenino	No	3	4	5	3	2	2	4	4	4	3	3	4	4	3	2	2	2	5	1	3	6	6	5	5	4	2	3	4	1	6	4	3	2	2	2	2	2	4	4	2	3	3	3	4
2981002	1	18	Querétaro	Masculino	No	1	3	3	4	6	3	3	4	4	5	4	6	3	6	4	5	5	4	1	1	3	5	1	1	1	3	3	3	2	6	3	4	3	5	4	3	4	3	4	2	2	1	1	7
2851140	1	18	Mazatlán	Masculino	No	3	4	3	4	6	3	5	4	5	3	5	6	5	4	4	5	5	4	2	4	6	5	2	5	5	5	3	4	3	3	3	1	4	4	4	3	4	4	2	3	3	2	1	5
2973765	1	18	Puebla	Masculino	No	4	4	5	6	1	1	4	4	3	3	2	3	2	4	4	4	4	4	2	3	4	1	3	1	2	1	2	4	1	3	1	2	1	2	2	3	2	4	3	3	2	2	4	4
2971407	1	18	Las Torres	Femenino	No	4	5	6	6	6	6	6	5	6	6	6	6	4	6	6	6	6	3	1	1	2	1	1	1	1	3	1	2	1	1	1	1	4	5	5	5	5	2	2	2	1	1	3	7
2812623	1	18	Puebla	Masculino	No	3	5	5	5	6	3	6	5	4	4	4	5	2	3	2	4	6	4	5	5	4	4	6	6	6	3	5	6	6	6	6	3	3	2	3	3	4	5	5	5	5	3	5	4
2964250	1	18	Mazatlán	Femenino	No	4	4	5	3	5	2	5	5	2	5	4	3	5	5	4	5	5	4	2	2	2	3	2	2	1	2	1	3	2	3	2	1	3	3	4	4	2	2	2	2	3	2	3	5
2978776	1	18	Puebla	Femenino	No	3	1	5	5	6	6	5	4	6	6	6	5	4	6	6	6	6	3	3	3	2	6	2	1	2	3	2	6	2	5	2	2	4	3	3	3	3	4	1	1	2	1	1	7
283585	1	18	Culiacan	Femenino	No	4	4	5	2	6	5	5	5	4	3	5	2	3	4	4	5	5	5	1	4	4	5	1	3	4	4	3	4	1	5	5	5	3	4	4	2	4	3	4	4	4	2	4	3
2837701	1	19	Guadalajara	Masculino	No	5	1	5	4	5	4	6	6	5	2	4	6	6	3	3	6	6	2	2	1	5	2	2	3	4	5	1	4	1	2	3	5	1	3	2	3	2	2	2	1	1	1	1	4
2984015	1	18	San Luis Potosí	Femenino	No	4	4	5	5	6	5	6	6	2	6	6	6	5	1	1	1	2	6	3	2	4	1	2	4	3	3	5	6	1	3	4	6	4	4	4	4	3	5	5	3	5	5	5	2
2980008	1	18	Ciudad Juárez	Masculino	No	5	4	4	4	5	4	4	6	4	4	4	4	5	6	6	5	6	4	5	3	4	5	3	3	5	4	4	4	4	5	6	1	3	3	4	4	5	3	5	4	4	2	3	6
2964426	1	18	Zapopan	Femenino	No	4	4	5	5	6	6	6	4	5	5	6	6	4	4	4	4	5	3	1	2	2	3	1	3	2	3	2	3	1	3	3	3	2	2	2	3	1	2	2	5	4	4	5	3
2970240	1	18	Chihuahua	Masculino	No	4	3	5	5	6	1	4	5	4	4	4	6	6	6	6	6	6	4	1	2	3	4	1	1	1	1	1	3	2	2	1	1	1	1	1	1	2	1	1	1	1	1	1	7
2983075	1	18	Las Torres	Femenino	No	4	4	6	6	6	4	6	3	6	5	6	6	6	6	6	6	5	1	3	1	1	1	1	2	2	2	1	5	1	5	4	1	3	3	4	2	4	4	3	2	4	5	4	6
2838873	1	18	Puebla	Masculino	No	3	4	4	4	5	4	5	4	5	5	4	4	5	5	5	4	5	3	2	2	3	3	2	2	3	2	2	3	2	3	2	1	3	4	3	3	4	2	1	2	2	1	1	6
2969201	1	18	Toluca	Masculino	No	4	5	4	4	6	6	6	5	4	4	3	4	5	6	6	6	6	2	1	2	2	2	3	1	1	1	1	2	1	3	1	1	4	4	3	3	4	3	2	3	3	1	2	7
2967295	1	21	Ferrería	Masculino	No	4	4	5	5	4	4	4	4	4	5	5	5	5	5	6	6	6	1	1	1	1	1	1	1	1	1	1	1	1	1	1	1	3	3	3	2	3	1	1	1	1	1	1	7
2967407	1	18	Cumbres	Masculino	No	5	4	5	6	4	4	6	6	5	6	4	2	5	5	6	5	4	3	2	3	3	2	3	4	3	2	2	4	5	3	3	4	3	3	3	3	4	1	3	3	3	2	4	4
2964575	1	18	Querétaro	Femenino	No	6	6	5	5	6	6	6	6	6	6	6	6	6	6	6	6	6	1	1	1	6	3	3	1	1	6	1	3	1	3	1	1	3	4	4	3	5	3	1	1	1	1	1	6
2964374	1	19	San Luis Potosí	Femenino	No	4	6	4	3	4	4	6	6	2	6	4	6	3	6	6	6	6	6	5	5	6	6	5	6	6	6	6	1	1	6	6	1	3	1	1	1	3	3	3	5	5	3	4	4
2865083	1	18	Toluca	Femenino	No	4	4	5	5	6	5	5	4	4	4	5	5	4	4	4	5	5	3	2	3	2	3	2	2	2	3	2	2	2	4	2	2	3	4	4	3	3	2	3	4	2	3	4	6
2954567	1	18	Laguna	Masculino	No	3	4	4	5	3	3	4	4	4	4	5	4	4	5	5	5	6	5	4	4	3	4	5	3	4	4	4	4	1	3	4	4	3	4	4	2	3	3	3	3	3	3	3	5
2850264	1	19	Los Mochis	Masculino	No	3	3	4	5	3	3	3	4	4	5	3	2	3	3	4	3	4	4	5	5	5	4	6	5	4	4	4	4	3	3	5	5	2	3	3	4	4	4	2	3	3	2	3	5
2985128	1	19	Las Torres	Masculino	No	4	5	4	2	3	3	4	5	2	5	5	1	3	6	3	6	6	3	1	2	2	4	6	3	3	2	1	1	2	1	2	1	4	2	2	4	3	4	2	1	1	1	2	6
2841860	1	18	Cuautitlán Izcall	Femenino	No	5	4	5	4	6	5	6	4	5	6	6	6	5	6	5	5	5	4	5	4	5	5	4	4	4	3	4	4	5	5	4	4	4	4	3	3	4	4	4	3	4	2	4	7
2963832	1	19	Mérida	Masculino	No	3	3	2	2	3	3	3	3	3	2	2	2	3	2	2	2	1	5	4	4	5	4	4	4	3	4	3	4	5	5	5	4	3	4	3	3	4	4	4	4	4	2	4	6
2980711	1	18	Querétaro	Femenino	No	4	2	5	5	6	5	3	5	6	6	6	6	2	6	6	6	6	6	1	5	4	2	5	2	3	6	2	4	5	6	2	1	2	4	3	5	1	2	1	1	3	4	3	6
2981222	1	18	Cuautitlán Izcall	Masculino	No	6	6	5	5	6	4	5	5	6	4	6	5	5	5	6	6	6	5	4	5	4	5	6	5	4	5	6	6	5	5	4	5	3	4	2	3	4	4	3	3	4	2	3	7
2888529	1	18	Zapopan	Femenino	No	5	4	5	5	6	4	5	4	4	6	5	4	5	5	4	5	5	3	1	2	5	4	1	1	2	4	2	3	1	5	5	4	3	3	3	2	3	4	3	1	1	1	3	4
2954624	1	18	Culiacan	Masculino	No	5	4	4	6	4	5	6	4	6	5	6	5	3	3	4	6	6	6	5	2	4	5	4	6	3	6	4	4	1	5	4	4	3	3	3	3	2	4	3	2	3	2	4	4
2864159	1	18	Las Torres	Masculino	No	4	2	5	5	6	3	6	6	2	4	4	4	4	4	3	4	5	4	1	3	3	2	3	4	4	3	5	3	1	6	4	4	3	4	4	2	4	5	5	5	5	5	5	4
2980185	1	18	Las Torres	Masculino	No	3	5	3	4	5	3	6	4	6	6	6	6	6	6	6	6	6	6	4	3	4	3	1	1	1	1	1	4	1	4	2	2	3	4	3	3	5	1	1	1	1	1	1	7
2978276	1	24	Puebla	Femenino	No	3	2	3	5	6	3	6	4	5	4	3	5	3	2	3	5	6	2	2	4	4	5	5	4	3	3	5	3	4	2	3	6	3	5	4	2	5	2	4	2	4	1	1	4
2911629	1	19	Los Mochis	Femenino	No	4	5	4	4	5	3	4	5	4	3	4	3	4	6	6	6	6	4	4	4	3	4	5	4	3	3	2	4	3	4	3	4	3	2	4	4	3	4	2	3	5	1	4	5
2969794	1	19	San Luis Potosí	Femenino	No	3	4	4	5	5	2	2	4	5	5	5	5	6	5	6	6	6	4	1	2	2	3	1	3	2	2	2	2	1	2	2	5	2	3	3	2	2	2	3	2	2	2	2	6
2892854	4	19	Querétaro	Masculino	No	4	4	5	1	4	4	4	3	3	5	5	2	4	5	5	3	5	1	2	1	2	1	3	2	1	2	1	4	1	3	2	1	3	3	3	3	2	1	3	1	1	3	3	4
2980434	1	18	Guadalupe	Masculino	No	4	4	2	1	3	6	5	4	5	4	3	2	5	5	5	3	4	3	1	3	4	4	5	4	4	4	5	5	5	6	6	5	1	1	2	1	1	3	5	5	5	5	5	4
2966987	1	18	Puebla	Femenino	No	4	4	4	4	5	5	5	4	3	4	3	3	4	5	5	5	5	4	4	4	4	4	4	4	4	3	4	4	4	6	5	4	3	3	3	4	4	4	4	5	4	4	5	5
2962616	1	19	Mazatlán	Femenino	No	4	4	5	3	6	5	6	6	6	4	5	5	4	5	5	5	6	4	3	3	3	2	1	3	3	3	2	3	3	4	3	4	3	4	4	3	4	4	3	4	3	2	4	5
2968486	1	18	Mérida	Femenino	No	4	4	6	6	6	6	5	6	4	5	5	5	5	5	5	6	6	1	1	5	6	6	6	4	4	5	5	6	6	6	6	6	3	4	5	2	4	4	3	5	4	3	5	6
2839279	1	18	Los Mochis	Masculino	No	3	3	4	4	4	3	4	4	3	2	3	4	4	4	3	4	4	4	4	4	4	4	3	4	3	3	3	4	3	4	4	3	2	2	2	2	3	3	4	4	3	3	3	3
2883698	1	18	San Luis Potosí	Femenino	No	5	4	6	6	6	6	6	6	6	6	4	6	4	6	6	6	6	6	2	4	2	4	2	4	2	2	1	1	1	6	1	5	3	3	3	3	4	1	2	3	2	1	2	5
2837488	1	18	San Luis Potosí	Masculino	No	4	4	4	5	5	5	5	5	5	5	5	5	3	5	5	5	5	4	5	4	3	4	3	4	4	4	4	4	4	5	4	4	3	4	3	3	4	3	5	3	4	3	5	4
2968540	1	18	Ferrería	Masculino	No	5	5	5	4	5	3	5	6	4	4	5	5	5	6	6	6	6	3	1	1	3	2	2	1	1	1	1	2	1	1	1	1	3	3	3	2	3	1	1	1	1	1	1	6
2833612	1	18	Cumbres	Masculino	No	4	4	4	4	5	5	4	5	5	5	4	4	4	4	4	5	4	5	6	6	6	5	3	4	5	4	5	5	4	5	6	6	3	4	3	3	4	4	3	5	4	2	5	4
2804317	1	19	Ciudad Juárez	Masculino	No	2	5	3	1	5	5	5	5	4	2	4	4	2	5	4	3	3	5	1	5	6	4	5	6	4	2	4	4	4	5	4	3	3	2	3	2	2	3	2	4	3	2	4	7
2943752	1	18	Guadalupe	Masculino	No	5	4	5	4	5	4	5	5	5	5	5	4	5	5	6	6	6	4	4	3	2	2	2	2	2	4	3	3	2	2	1	2	4	3	4	3	4	3	1	1	2	1	1	6
284982	1	18	Cancún	Femenino	No	4	3	6	5	4	2	5	1	2	2	3	2	3	2	2	1	3	5	2	4	2	4	3	6	4	3	3	4	2	5	4	2	1	1	1	1	1	3	2	3	1	2	2	3
2921281	1	19	San Luis Potosí	Femenino	No	4	5	6	5	6	6	6	5	6	5	5	5	6	6	6	6	6	5	4	4	5	5	6	5	5	4	2	4	4	5	5	2	3	2	3	3	4	3	2	1	2	1	3	7
2798723	1	19	Cuautitlán Izcall	Masculino	No	1	1	5	6	5	6	5	4	5	3	6	6	4	4	5	4	4	2	5	4	2	5	2	2	1	2	1	2	4	5	4	4	1	4	3	3	4	2	1	4	3	1	2	3
2897286	1	18	Las Torres	Masculino	No	4	6	6	5	6	3	4	5	6	3	3	4	5	5	6	6	6	5	4	4	4	3	1	2	2	3	1	1	2	2	2	3	2	2	4	3	4	2	3	3	3	3	2	7
2963918	1	18	San Luis Potosí	Femenino	No	5	5	4	3	6	3	3	5	5	5	5	4	5	6	6	6	6	2	2	2	2	3	4	3	3	2	2	2	1	3	1	1	4	4	4	4	3	3	3	3	3	3	1	6
2973136	1	19	Puebla	Masculino	No	6	6	6	6	6	4	6	6	6	6	6	6	6	6	6	6	6	5	6	6	3	6	6	3	2	4	1	6	1	4	1	1	5	4	5	4	5	3	4	1	2	1	4	7
2958423	1	18	Puebla	Femenino	No	5	5	5	5	4	5	5	5	5	4	5	5	5	5	5	6	6	1	1	2	1	6	5	1	2	4	1	4	1	5	1	5	3	3	3	2	3	4	4	1	1	4	3	7
2968316	1	18	San Luis Potosí	Masculino	No	5	3	5	5	5	5	5	5	6	6	6	4	6	6	6	6	6	5	5	6	4	5	4	6	6	5	5	4	4	4	5	4	4	4	3	4	3	2	2	2	1	1	2	6
2851314	1	18	Cancún	Femenino	No	6	6	6	6	6	6	6	6	6	6	6	6	6	6	6	6	6	6	6	6	6	6	6	6	6	6	6	6	6	6	6	6	5	5	5	5	5	1	1	1	1	1	1	7
2838535	1	18	Hermosillo	Masculino	No	2	6	5	3	6	5	4	3	1	6	4	6	6	6	6	6	6	4	1	3	5	2	6	6	6	5	5	5	5	6	6	1	4	3	3	1	5	3	2	5	2	1	1	4
2974174	1	19	Laguna	Femenino	No	6	6	6	6	6	4	5	5	6	6	6	6	6	6	5	5	6	1	1	1	1	1	1	1	1	1	1	1	1	1	1	1	3	3	3	3	4	1	1	1	1	1	1	7
2968808	1	18	Culiacan	Femenino	No	6	6	6	6	6	6	6	6	6	6	6	6	6	6	6	6	6	1	1	1	1	1	1	1	1	1	1	1	1	1	1	1	4	2	3	3	3	1	1	1	1	1	1	7
2973631	1	18	San Luis Potosí	Femenino	No	5	5	4	5	6	5	5	4	5	5	5	5	4	4	4	5	5	4	3	4	4	4	4	3	3	5	4	4	4	5	4	5	3	3	3	3	4	3	3	4	3	2	4	4
2858943	1	18	Querétaro	Masculino	No	5	5	3	4	5	5	6	4	4	5	5	6	4	4	2	3	3	4	4	5	5	4	4	3	3	4	4	3	3	6	3	2	4	4	3	3	2	4	4	3	4	2	4	4
2967141	1	20	San Luis Potosí	Femenino	No	2	2	2	3	2	3	3	3	2	3	3	3	2	3	4	4	5	5	3	5	3	4	4	4	4	4	4	4	5	5	4	5	2	2	2	3	3	4	3	4	3	2	4	4
2831863	1	18	Guadalajara	Masculino	No	3	4	5	3	6	6	6	4	4	5	4	2	4	6	6	6	6	4	1	3	3	2	1	2	3	3	2	4	2	5	4	1	3	2	3	4	4	2	2	3	2	2	3	6
2964537	1	18	San Luis Potosí	Femenino	No	4	2	2	2	6	6	3	4	5	6	5	5	5	5	5	5	5	4	3	2	2	2	2	2	2	2	2	2	2	5	2	2	3	2	3	2	3	4	4	4	4	3	4	6
2980637	1	18	Cuautitlán Izcall	Masculino	No	5	5	5	5	6	5	6	6	6	5	6	5	4	6	6	6	5	2	1	2	2	2	2	2	2	2	2	2	2	4	2	2	3	3	3	3	3	3	3	3	3	2	2	7
2811122	1	19	San Luis Potosí	Femenino	No	5	3	4	5	5	5	5	4	5	5	4	4	3	5	5	5	5	3	1	2	4	4	1	2	4	3	1	2	1	5	1	2	3	3	4	3	4	5	2	5	5	3	4	7
2977884	1	18	San Luis Potosí	Femenino	No	4	5	5	4	4	5	5	5	6	5	5	5	6	6	6	6	6	4	3	4	5	5	3	3	3	5	3	5	1	2	2	2	3	3	4	3	5	1	1	1	1	1	1	7
2969102	2	18	Culiacan	Masculino	No	3	3	4	4	4	3	4	4	4	4	4	3	4	5	5	6	6	4	2	3	4	3	3	2	3	3	3	2	1	4	4	2	1	1	1	1	3	2	2	3	3	2	2	4
2845573	1	18	Cuernavaca	Masculino	No	4	5	4	3	4	4	3	4	2	4	4	3	3	5	5	6	5	3	3	5	5	4	1	4	3	4	4	2	5	5	4	2	2	4	4	2	4	2	2	3	2	1	1	5
2970461	1	20	Laguna	Masculino	No	2	2	2	3	5	3	4	2	3	3	4	3	4	4	3	4	3	5	4	3	3	4	3	4	4	4	5	5	5	5	5	5	3	3	3	3	4	4	3	4	4	4	4	3
2964249	1	18	Durango	Femenino	No	4	5	5	4	5	4	4	5	3	5	4	5	4	4	5	5	4	3	3	3	4	4	1	3	3	3	1	2	4	4	3	3	3	3	3	3	2	4	2	2	2	2	4	5
2853242	1	18	San Luis Potosí	Femenino	No	5	4	4	4	5	4	4	6	4	6	4	3	6	6	5	6	6	3	2	1	3	3	1	1	3	3	1	4	1	5	2	1	3	5	4	3	4	2	1	3	3	2	3	5
2963212	1	19	San Luis Potosí	Masculino	No	6	5	6	6	6	6	6	6	6	6	6	6	6	6	6	6	6	5	1	6	6	2	6	2	2	6	2	6	2	4	2	2	4	4	4	4	4	4	3	1	1	1	1	7
2881499	1	18	Las Torres	Femenino	No	6	5	6	5	5	5	5	5	5	5	5	5	5	6	6	6	6	5	1	3	5	5	5	5	5	5	5	5	2	3	6	6	2	5	5	2	5	2	1	1	2	1	1	7
2839300	1	18	San Luis Potosí	Masculino	No	5	5	3	2	6	5	5	4	3	5	3	4	3	5	6	6	6	4	3	3	4	5	1	5	4	5	5	2	2	6	3	3	3	3	3	3	4	1	1	1	1	1	1	5
2981074	1	19	San Luis Potosí	Femenino	No	6	6	6	4	6	4	6	5	5	6	6	6	6	6	6	6	6	1	1	1	1	1	1	1	1	1	1	1	1	1	1	1	3	5	5	5	5	1	1	1	1	1	1	7
2979254	1	18	San Luis Potosí	Masculino	No	4	2	3	3	3	5	3	2	3	3	5	5	5	6	5	4	4	1	1	2	1	5	2	1	1	5	1	2	1	6	1	2	2	2	1	3	3	3	4	2	4	1	1	4
2962648	1	18	San Luis Potosí	Femenino	No	6	6	5	2	2	3	6	5	6	6	6	6	6	6	6	6	6	5	1	1	1	1	1	1	1	1	2	4	1	1	1	1	3	4	4	4	4	2	4	3	2	2	1	6
2683868	1	22	San Luis Potosí	Masculino	No	5	5	5	4	4	3	4	5	5	5	4	5	6	6	6	6	6	4	2	2	2	3	3	1	2	2	2	2	1	2	2	1	4	3	4	4	5	2	2	1	2	1	2	6
2970198	1	18	Veracruz	Masculino	No	3	4	3	5	6	3	4	5	3	5	4	6	6	3	4	3	5	3	2	5	4	5	5	4	4	4	4	3	5	4	6	1	5	4	5	4	5	5	1	2	5	1	2	4
2853224	1	18	San Luis Potosí	Femenino	No	5	4	5	5	6	4	5	4	5	4	5	5	5	4	5	5	6	2	1	2	2	2	1	1	1	3	1	2	1	2	1	1	3	4	3	3	3	3	2	3	4	1	4	6
2980418	1	18	Querétaro	Masculino	No	6	5	6	6	6	6	6	6	6	6	6	6	6	6	6	6	6	1	4	2	2	4	2	1	1	1	1	3	1	1	1	1	3	3	3	3	4	3	4	4	2	1	1	7
2977590	1	20	Hermosillo	Masculino	No	4	4	5	5	5	5	5	4	5	5	5	5	5	5	5	5	5	2	2	2	3	3	4	2	3	3	2	2	1	5	5	3	2	2	3	2	3	3	3	3	3	3	3	5
2963334	1	18	Querétaro	Femenino	No	4	4	3	2	6	6	5	6	1	5	3	5	2	6	6	6	6	5	6	5	5	6	1	6	6	5	6	6	2	5	6	6	4	2	4	2	1	2	2	2	2	3	2	5
2971322	1	18	San Luis Potosí	Femenino	No	4	4	5	5	4	5	5	5	4	5	5	5	5	5	5	5	5	4	1	2	2	3	1	1	1	1	1	1	1	1	1	1	4	2	2	2	3	2	2	1	2	1	1	6
2869505	1	18	Puebla	Femenino	No	5	4	5	4	6	6	6	6	5	5	1	5	4	5	5	5	5	3	1	2	2	4	1	1	1	1	3	1	3	1	1	1	2	2	3	2	1	3	1	1	1	1	1	6
2861303	1	18	San Luis Potosí	Masculino	No	6	6	5	5	5	6	6	6	5	3	6	5	4	6	6	6	5	3	2	3	4	5	2	2	4	6	2	2	1	5	2	1	2	2	3	4	5	4	2	2	3	1	1	5
2963160	1	19	San Luis Potosí	Femenino	No	5	5	5	5	5	5	5	5	5	5	5	5	5	5	5	5	5	2	4	2	2	2	3	2	2	5	2	5	4	3	2	2	3	4	4	3	3	3	2	1	1	1	1	4
2852019	1	18	Los Mochis	Masculino	No	6	5	6	6	6	6	6	6	6	6	6	6	6	6	6	6	6	3	2	1	2	1	1	1	1	1	1	3	1	3	1	2	5	5	5	5	5	4	1	2	2	1	1	7
2850246	1	18	San Luis Potosí	Femenino	No	5	5	6	6	5	4	5	5	4	4	4	6	6	6	5	6	6	5	2	1	4	6	6	6	2	4	3	5	4	6	1	1	3	3	3	3	3	1	1	4	1	1	1	5
2960561	1	19	San Luis Potosí	Masculino	No	4	4	6	4	6	3	4	4	6	5	4	6	3	5	5	5	6	4	3	4	4	4	2	4	4	3	4	4	3	3	4	2	2	3	3	4	3	3	2	1	1	2	2	5
2853917	1	18	Laguna	Femenino	No	4	5	4	5	4	4	3	4	3	3	3	4	4	3	4	4	4	4	3	3	2	2	4	4	3	3	3	4	4	4	3	3	3	2	2	3	3	3	4	4	3	2	2	4
2844212	1	18	San Luis Potosí	Femenino	No	4	2	3	4	5	4	3	1	2	5	3	3	3	5	6	4	3	3	1	4	4	4	1	3	2	2	2	4	1	2	2	2	3	3	3	3	3	4	2	3	3	2	2	5
2833544	1	18	San Luis Potosí	Femenino	No	4	1	6	6	6	6	6	6	6	6	6	4	4	6	6	6	6	5	2	3	2	5	1	4	3	3	1	4	2	5	2	2	2	2	3	1	3	4	2	4	2	2	1	7
2980671	1	19	Cuautitlán Izcall	Femenino	No	5	6	5	6	6	4	6	3	6	6	6	6	5	6	6	6	6	3	2	1	1	1	3	2	1	2	1	2	1	3	1	1	3	2	4	2	3	2	1	1	2	1	2	6
2970287	1	18	Durango	Femenino	No	4	1	5	5	3	3	5	5	3	3	4	5	4	5	3	5	4	4	2	2	4	3	1	3	3	2	3	5	2	4	4	4	3	2	2	2	3	4	4	4	5	4	4	4
2870867	1	18	Cuautitlán Izcall	Femenino	No	4	1	3	1	5	2	4	5	5	3	4	5	4	2	4	4	6	6	1	3	5	5	2	4	3	3	3	3	1	4	3	6	1	3	3	2	4	5	1	1	3	2	1	7
2853980	1	18	San Luis Potosí	Masculino	No	4	2	3	5	3	3	5	3	4	3	4	4	3	5	5	4	4	3	4	5	3	3	4	4	4	3	4	4	5	5	4	5	3	4	3	3	3	3	3	3	3	3	4	3
2976980	1	18	San Luis Potosí	Masculino	No	5	4	4	4	4	5	5	4	3	3	4	5	5	4	5	4	5	3	4	4	5	4	4	3	2	2	2	2	2	4	2	2	1	4	3	2	4	4	2	4	2	2	2	6
2964514	1	18	San Luis Potosí	Masculino	No	4	4	5	5	6	4	3	4	3	5	6	6	4	5	5	6	6	3	2	3	4	5	2	3	4	4	4	5	5	5	2	4	4	3	4	2	5	4	3	1	3	2	2	5
2961238	1	19	San Luis Potosí	Masculino	No	3	2	2	2	3	1	1	2	1	1	1	1	1	1	1	1	1	5	1	2	5	3	5	1	2	2	4	5	2	2	4	4	4	4	4	4	4	3	3	1	1	1	1	7
2968375	1	18	Cuautitlán Izcall	Masculino	No	5	5	5	4	6	3	5	5	5	4	5	6	6	6	6	6	6	6	2	3	4	3	3	2	2	3	2	5	3	2	2	2	3	3	3	4	4	2	2	3	2	1	2	7
2976907	1	18	San Luis Potosí	Femenino	No	4	4	2	6	6	4	4	3	4	5	3	4	4	2	4	4	2	2	3	3	3	6	4	3	2	4	4	4	4	4	4	2	3	3	3	3	3	1	3	2	5	3	3	5
2898464	1	19	Cuautitlán Izcall	Masculino	No	6	2	6	5	5	4	3	6	6	6	4	4	5	6	6	6	6	4	5	1	2	1	4	6	4	6	6	6	1	6	6	4	3	3	4	4	1	4	1	3	1	2	5	7
2958439	1	18	San Luis Potosí	Masculino	No	5	4	3	5	3	3	5	4	3	4	5	4	4	4	5	6	6	4	3	1	3	4	4	5	3	3	4	4	3	4	2	3	3	2	2	2	2	3	2	3	3	2	1	6
2978899	1	21	San Luis Potosí	Masculino	No	4	4	5	4	6	3	4	3	5	4	5	5	4	6	5	6	6	3	1	2	2	1	4	2	2	2	2	3	1	3	2	1	3	3	3	3	4	2	2	1	3	2	3	6
2835940	1	18	San Luis Potosí	Masculino	No	2	2	2	2	2	1	4	3	1	6	6	6	5	2	6	2	2	1	1	1	1	1	1	1	1	1	1	1	1	4	1	1	4	5	5	5	4	1	1	1	1	1	1	7
2961079	1	18	San Luis Potosí	Masculino	No	5	3	5	5	4	3	5	4	5	5	6	5	5	6	6	6	6	3	2	4	2	2	2	2	2	3	2	4	2	4	2	1	2	2	3	3	2	3	3	4	4	4	4	5
2796574	1	19	San Luis Potosí	Femenino	No	5	5	4	3	4	4	4	5	4	4	4	4	4	4	4	5	5	3	1	2	3	4	3	2	3	2	2	4	2	4	2	2	3	4	4	3	3	2	3	2	2	1	3	5
2969792	1	18	Los Mochis	Femenino	No	6	1	4	4	4	3	4	4	4	4	4	4	4	4	4	4	4	4	3	4	3	3	3	3	3	3	4	4	3	4	3	3	4	3	2	4	3	3	3	1	3	1	1	4
2968677	1	18	Culiacan	Femenino	No	6	5	6	3	6	4	6	6	6	4	5	4	5	6	5	6	6	2	2	2	5	4	2	1	2	1	1	1	1	4	2	1	3	3	4	3	3	1	1	1	1	1	1	6
2977706	1	18	Cuautitlán Izcall	Masculino	No	3	3	4	5	6	5	4	5	4	4	4	3	2	5	6	5	6	1	3	4	5	2	1	3	3	5	2	3	4	5	4	3	2	2	3	2	3	4	5	5	5	5	5	5
2835938	1	18	San Luis Potosí	Masculino	No	6	4	5	5	6	3	5	4	5	4	5	5	5	6	6	6	6	3	1	1	5	1	1	1	1	1	1	1	1	4	1	1	3	2	3	3	3	1	1	1	1	1	1	7
2970670	1	20	Laguna	Femenino	No	4	4	5	4	3	4	4	5	4	5	4	5	4	4	4	4	5	3	2	3	2	3	3	4	4	4	3	4	2	6	4	3	3	4	3	3	3	3	3	2	4	4	4	4
2961773	1	18	Mazatlán	Femenino	No	5	5	5	6	6	5	5	5	6	6	6	6	5	6	6	6	6	4	2	1	3	5	1	1	3	4	4	6	1	6	2	1	3	4	5	3	3	3	3	2	3	1	2	6
2984345	1	19	Reynosa	Masculino	No	3	3	5	1	4	2	6	4	1	1	6	1	1	1	1	5	2	6	6	6	6	6	6	6	6	6	6	6	6	6	6	6	1	1	1	1	3	5	5	5	3	5	5	1
2980119	1	18	Culiacan	Femenino	No	5	4	4	6	5	3	3	5	4	2	5	6	4	6	6	6	6	2	1	2	1	6	4	4	2	5	2	3	2	5	3	2	2	4	3	3	2	3	2	2	1	1	1	7
2960957	1	18	Querétaro	Masculino	No	4	6	5	4	3	2	4	2	1	3	2	3	4	4	3	3	3	4	2	2	4	3	1	4	3	5	4	3	1	6	3	2	2	2	2	2	1	3	3	4	4	2	3	4
2969809	1	21	San Luis Potosí	Masculino	No	4	3	3	3	5	5	4	5	5	4	5	3	5	6	5	5	5	4	1	2	5	2	1	3	2	3	3	4	2	4	3	5	3	2	3	3	4	4	2	3	4	1	3	5
2838363	1	18	Ciudad Juárez	Femenino	No	2	2	2	2	5	5	5	5	5	4	5	4	4	4	5	4	4	5	5	5	4	4	4	6	4	3	3	5	5	6	6	5	3	4	3	2	4	3	4	4	4	3	4	4
2968502	1	19	Guadalajara	Femenino	No	6	5	4	6	6	5	5	4	6	6	6	5	6	6	6	6	6	6	3	2	2	2	1	2	2	4	2	4	1	5	4	5	3	3	3	3	5	4	5	1	1	1	2	6
2969185	3	21	Cuautitlán Izcall	Prefiero no decir	No	4	5	4	4	5	5	5	3	4	5	4	4	5	4	5	5	4	4	4	5	4	4	6	6	5	5	4	5	4	4	5	4	3	3	4	3	4	4	4	5	4	4	4	4
2960001	1	18	Culiacan	Masculino	No	5	4	5	5	4	2	4	3	3	3	4	3	3	5	5	5	5	5	3	1	2	1	5	2	2	3	2	5	2	3	2	3	3	3	3	3	2	3	3	2	2	2	2	6
2981601	1	21	Mérida	Femenino	No	4	4	4	5	4	4	4	3	4	3	4	4	4	6	6	5	6	3	2	2	4	4	3	2	3	2	2	5	2	5	2	2	3	1	3	2	3	4	3	3	3	2	4	6
2853527	1	18	Querétaro	Femenino	No	4	4	5	5	6	5	5	3	3	4	5	5	5	6	6	6	6	3	4	4	3	4	3	4	2	4	2	5	3	4	4	4	2	3	2	3	3	1	1	1	1	1	1	5
2723373	7	22	San Luis Potosí	Masculino	No	6	6	5	5	5	4	4	5	4	2	3	3	3	4	5	6	6	5	5	4	4	4	2	4	2	3	3	3	3	3	3	1	2	2	2	2	4	3	2	2	2	1	2	6
2983168	1	18	San Luis Potosí	Masculino	No	5	5	5	5	5	4	5	4	4	5	5	4	4	5	6	6	6	1	1	1	1	1	2	1	1	1	1	1	1	1	1	1	3	4	3	3	3	3	2	1	1	1	1	7
2980902	1	19	Puebla	Femenino	No	5	6	4	4	5	4	4	5	4	6	4	5	5	4	5	5	5	5	2	3	3	5	6	2	3	3	3	5	2	5	2	1	2	4	3	3	3	2	2	2	2	2	2	6
2983168	1	18	San Luis Potosí	Masculino	No	6	6	6	6	6	4	4	5	5	5	4	5	5	3	4	5	5	1	1	1	1	1	1	1	1	1	1	1	1	1	1	1	3	3	3	3	3	2	1	2	2	1	1	7
2959629	1	19	San Luis Potosí	Femenino	No	4	5	6	5	6	5	5	4	4	6	6	6	3	4	3	6	5	2	3	2	4	4	2	3	3	1	2	3	1	5	2	1	3	3	3	3	4	4	3	4	4	2	4	4
2920895	1	18	San Luis Potosí	Masculino	No	6	5	5	6	4	2	5	6	4	3	5	5	4	6	5	6	6	3	4	4	4	4	4	4	3	4	3	3	4	3	4	3	3	3	3	5	4	1	1	1	3	1	1	7
2956253	13	18	Chihuahua	Masculino	No	4	4	5	6	5	4	5	5	4	4	5	6	4	5	4	5	5	3	2	3	4	2	3	2	3	4	3	2	3	4	2	3	3	4	4	3	4	1	2	3	2	2	2	6
2967946	1	18	Laguna	Masculino	No	4	4	6	6	3	2	2	1	2	2	3	4	5	6	5	6	6	3	2	2	3	4	1	2	2	6	2	3	1	4	3	2	3	4	4	3	4	4	3	1	1	1	1	7
2840745	1	18	Cumbres	Femenino	No	5	4	6	6	6	4	4	3	5	5	5	6	6	6	5	6	6	3	1	4	4	5	1	3	3	3	3	6	4	5	4	3	3	3	3	4	4	2	1	1	1	1	1	5
2973631	1	18	San Luis Potosí	Femenino	No	4	5	4	5	6	6	6	4	5	5	5	5	5	5	5	5	5	4	4	4	5	5	4	5	4	5	5	4	4	5	5	5	3	3	3	4	4	3	4	4	3	3	4	5
2962381	1	18	Los Mochis	Femenino	No	2	3	4	4	6	2	5	3	3	2	4	4	5	6	6	6	6	4	5	4	3	3	2	2	2	3	2	2	2	4	3	2	2	3	3	4	3	4	2	1	1	1	1	6
2958508	1	18	San Luis Potosí	Masculino	No	6	6	5	6	4	4	5	6	6	5	6	6	6	6	6	6	6	4	2	2	2	2	3	2	2	2	3	3	2	4	2	4	3	1	3	4	1	4	2	2	1	1	1	6
2865504	15	19	San Luis Potosí	Masculino	No	4	5	5	4	3	4	3	2	4	5	4	6	6	4	4	3	5	3	4	4	3	4	2	3	3	4	4	2	4	4	3	2	3	3	3	1	2	3	4	4	3	3	3	4
2961015	1	18	San Luis Potosí	Femenino	No	5	5	5	5	5	4	4	3	4	3	3	4	4	5	5	6	5	2	1	1	3	3	4	1	1	3	1	3	1	2	1	1	1	1	2	4	3	1	1	1	1	1	1	6
2841367	1	18	San Luis Potosí	Femenino	No	4	4	3	3	6	3	5	5	3	4	4	4	4	5	5	5	5	3	2	3	2	4	2	2	2	3	2	5	2	2	2	2	3	3	3	3	3	2	2	1	2	1	1	5
2968512	1	18	San Luis Potosí	Femenino	No	2	2	1	3	2	1	1	1	2	1	1	1	3	1	1	1	1	1	1	2	1	2	2	1	1	2	1	1	1	6	2	1	3	3	3	2	4	4	5	4	4	4	5	6
2958559	1	20	San Luis Potosí	Masculino	No	3	2	4	4	5	5	2	5	5	5	6	5	5	5	5	6	6	3	1	2	1	2	2	1	1	2	2	2	1	2	1	1	3	1	3	1	2	2	2	2	3	1	1	6
2854605	1	20	Hermosillo	Masculino	No	3	3	5	6	5	4	4	5	5	5	5	5	4	5	5	5	5	3	3	4	4	4	4	4	4	3	4	4	2	5	4	4	4	4	3	4	4	3	4	3	2	1	1	6
2864605	1	20	San Luis Potosí	Masculino	No	4	4	5	6	5	6	6	6	4	5	5	4	3	4	4	6	5	4	2	1	4	2	4	1	2	2	1	5	2	5	4	1	3	3	3	2	2	2	1	1	1	1	1	4
2966803	1	18	San Luis Potosí	Masculino	No	3	3	4	3	5	3	4	3	4	4	4	4	4	6	6	6	6	4	4	4	5	5	3	3	4	4	3	3	3	5	4	3	3	3	3	2	3	4	3	3	4	2	3	5
2981736	1	18	San Luis Potosí	Masculino	No	5	5	5	5	6	5	6	6	5	5	6	6	5	6	6	6	6	3	3	2	2	3	4	2	1	1	2	2	1	1	1	1	4	4	4	4	5	1	1	1	1	1	1	7
2984313	1	18	San Luis Potosí	Masculino	No	4	3	5	4	5	3	5	5	5	6	6	6	4	5	6	4	6	5	1	3	3	6	1	5	4	4	4	3	4	4	1	1	2	3	4	3	4	4	4	4	1	2	3	6
2832824	1	18	San Luis Potosí	Femenino	No	6	6	6	4	6	6	6	5	4	5	4	4	4	4	4	5	5	3	2	2	4	4	2	3	4	4	3	5	1	5	4	4	3	3	4	3	3	1	5	5	5	4	5	5
2958463	1	18	Puebla	Femenino	No	4	5	5	4	5	6	6	6	5	5	3	4	4	5	5	5	6	1	3	1	4	2	3	2	2	2	2	3	3	5	4	5	3	4	4	4	5	2	1	3	2	1	4	6
2857751	1	18	Ferrería	Masculino	No	4	4	4	6	4	4	3	5	4	5	4	4	2	5	5	5	5	3	1	2	1	2	2	3	2	6	1	1	1	3	2	2	3	3	3	3	3	3	2	1	1	1	1	5
2812498	1	20	San Luis Potosí	Femenino	No	4	4	4	5	3	2	4	3	4	4	4	4	5	4	5	5	6	1	5	3	2	3	3	1	1	5	1	2	2	6	5	1	2	1	3	3	3	2	3	3	4	3	5	6
2982608	1	19	San Luis Potosí	Femenino	No	4	3	3	5	6	5	4	5	4	5	6	5	6	3	3	5	5	4	5	5	6	5	6	3	6	3	4	4	2	6	6	5	2	2	2	1	4	5	1	5	3	2	3	4
2839550	1	18	San Luis Potosí	Femenino	No	3	5	5	2	3	6	6	2	1	3	5	4	2	3	4	4	3	3	1	5	6	5	5	4	4	4	2	5	1	4	5	1	1	1	1	3	5	3	3	4	4	4	4	4
2978202	1	18	San Luis Potosí	Masculino	No	5	4	4	5	5	3	3	6	5	5	5	5	4	6	6	6	6	4	3	2	3	3	3	2	2	3	2	3	3	3	2	2	3	2	3	3	3	2	2	2	1	1	2	6
2977432	1	21	San Luis Potosí	Femenino	No	5	6	5	4	6	6	5	4	5	5	5	3	5	6	6	6	6	3	4	1	3	1	1	1	1	1	1	4	1	4	1	1	3	4	4	4	3	2	1	1	1	1	1	7
2984071	1	18	San Luis Potosí	Femenino	No	5	4	5	5	4	3	3	3	4	3	4	4	4	4	4	5	4	4	5	4	4	3	3	3	3	3	3	3	3	4	2	3	3	2	3	2	3	3	4	4	4	4	4	4
2977349	1	19	San Luis Potosí	Masculino	No	1	3	5	6	5	5	4	4	3	4	5	6	5	6	5	4	5	4	3	2	2	2	2	1	2	2	1	1	1	5	1	1	1	4	3	2	3	4	2	2	3	1	3	6
2968291	1	18	Reynosa	Femenino	No	3	4	4	3	5	4	4	2	2	3	5	3	3	4	3	3	4	5	3	3	4	2	2	3	2	4	3	5	1	5	3	1	3	3	3	4	3	4	3	4	4	1	3	3
2962172	1	19	Cancún	Masculino	No	2	2	5	4	6	6	6	6	6	6	6	5	5	4	3	5	2	3	1	3	3	6	6	2	2	3	2	3	5	6	5	1	1	5	1	1	5	4	5	2	5	1	4	3
2841892	1	18	San Luis Potosí	Femenino	No	4	4	4	4	6	5	5	5	4	4	4	4	4	5	5	6	5	3	6	3	3	5	6	3	3	3	3	5	3	6	4	4	3	2	3	2	4	1	1	4	1	1	2	5
2978089	1	19	San Luis Potosí	Femenino	No	4	4	4	5	5	4	5	5	4	4	4	4	4	5	4	4	5	4	2	2	3	3	3	2	2	1	2	2	2	3	2	2	3	3	3	3	3	2	2	3	3	1	2	5
2982945	1	18	San Luis Potosí	Femenino	S	3	3	3	4	4	3	3	3	4	4	4	3	3	4	4	4	4	3	2	3	5	5	4	4	4	5	4	3	3	2	3	3	3	3	3	3	3	2	2	3	2	1	4	1
2845956	1	19	San Luis Potosí	Masculino	No	5	4	5	6	6	4	5	6	5	3	6	2	4	6	5	6	6	5	4	1	3	4	4	5	2	1	2	4	1	3	4	6	3	2	3	3	4	4	2	4	1	2	1	5
2964467	1	18	San Luis Potosí	Femenino	No	5	5	4	2	4	6	6	6	6	5	5	5	4	6	6	6	6	3	5	3	3	5	4	2	2	2	2	1	1	5	3	3	3	2	4	4	2	1	2	2	1	2	3	7
2982800	1	18	Hermosillo	Femenino	No	4	5	3	1	6	5	5	6	4	6	5	5	2	4	5	5	6	2	1	2	2	4	4	3	1	3	4	5	1	6	3	1	4	3	4	3	3	4	4	5	5	3	5	4
2832832	1	18	San Luis Potosí	Masculino	No	6	6	6	6	6	6	6	6	6	6	6	6	6	6	6	6	6	6	6	6	6	6	6	6	6	6	6	6	6	6	6	6	5	5	5	5	5	5	5	5	5	5	5	4
2982675	1	18	San Luis Potosí	Masculino	No	4	5	4	5	4	4	5	5	4	5	4	5	4	4	4	5	5	4	5	4	4	4	5	4	5	4	4	4	5	5	3	4	3	4	4	3	2	4	3	4	4	3	3	5
2983099	1	18	San Luis Potosí	Masculino	No	4	2	5	5	4	4	6	3	5	4	5	5	4	5	4	6	6	2	3	4	2	3	2	4	4	2	1	1	4	5	3	5	3	2	4	3	5	2	2	4	3	2	3	6
2983052	1	19	San Luis Potosí	Femenino	No	5	5	5	6	6	6	5	5	6	4	6	6	5	5	6	6	6	1	2	1	3	1	5	2	2	1	1	5	1	4	1	1	3	5	4	4	4	1	2	1	1	1	1	7
2935168	1	19	San Luis Potosí	Masculino	No	5	5	5	5	3	3	5	4	4	4	4	5	5	4	4	6	6	3	2	2	3	3	4	5	2	3	3	2	2	5	5	2	3	3	4	3	3	3	3	1	2	2	2	4
2983128	1	19	San Luis Potosí	Masculino	No	5	4	5	5	6	6	5	5	4	4	6	6	5	5	6	5	6	5	3	4	4	5	3	3	4	3	3	5	4	4	5	4	2	3	3	2	4	4	2	2	2	1	2	6
2837496	1	19	San Luis Potosí	Masculino	No	3	4	5	6	6	4	5	6	6	5	5	6	6	6	6	6	6	5	4	4	4	2	1	2	1	5	3	5	2	6	4	1	3	3	3	3	4	5	3	3	3	2	3	7
2984695	1	18	San Luis Potosí	Femenino	No	4	5	5	6	6	5	5	3	6	6	5	5	5	6	6	6	6	2	4	1	6	6	4	5	2	2	1	6	1	4	4	1	1	1	1	1	3	4	3	4	4	2	5	6
2981184	1	18	San Luis Potosí	Masculino	No	4	4	4	4	4	3	4	4	4	4	4	4	4	4	4	4	4	3	2	4	2	3	2	3	3	4	2	3	1	1	1	2	3	3	3	3	3	3	4	2	3	2	3	5
2961238	1	19	San Luis Potosí	Masculino	No	5	5	5	5	5	5	5	5	5	5	5	5	5	5	5	5	5	5	5	5	5	5	5	5	5	5	5	5	5	5	5	5	4	4	4	4	4	4	4	4	4	4	4	6
2970077	1	21	San Luis Potosí	Femenino	No	3	3	5	2	5	4	4	3	4	1	4	4	2	5	5	6	6	4	4	4	3	4	2	2	2	2	2	2	2	4	2	2	1	2	2	2	3	2	2	2	2	2	2	6
2839877	1	18	San Luis Potosí	Masculino	No	5	4	4	5	6	4	5	5	4	3	5	5	6	5	6	5	5	5	6	3	6	5	2	4	5	6	5	6	4	6	5	5	3	4	4	4	4	4	3	2	3	1	2	6
2833544	1	18	San Luis Potosí	Femenino	No	4	5	6	6	6	6	6	6	6	6	6	6	6	6	6	6	6	4	2	2	2	3	1	1	2	5	2	2	1	3	1	1	3	3	3	3	3	3	1	2	1	1	1	7
2977250	1	18	San Luis Potosí	Femenino	No	2	2	4	3	6	5	5	5	5	5	6	6	6	5	5	6	6	4	4	5	4	2	4	4	5	3	2	4	4	5	4	2	2	3	4	3	4	2	1	1	1	1	2	5
2905077	1	18	San Luis Potosí	Masculino	No	5	5	5	4	4	3	6	6	5	6	5	5	5	6	6	6	6	4	1	1	2	3	1	1	4	3	4	4	2	5	2	1	4	4	4	4	4	3	2	1	1	1	1	7
2857528	1	18	San Luis Potosí	Masculino	No	5	5	6	5	4	5	6	4	6	5	6	5	4	6	5	6	4	6	5	6	5	2	2	2	3	2	5	3	5	4	2	3	3	3	3	4	2	4	3	2	1	1	2	6
2844317	1	18	San Luis Potosí	Femenino	No	4	5	6	5	5	5	3	4	3	5	4	1	4	4	5	6	5	1	1	3	4	1	1	1	2	1	1	4	3	6	1	1	2	2	4	3	4	3	2	2	2	2	2	5
2968979	1	18	San Luis Potosí	Femenino	No	5	5	4	6	6	6	6	4	6	6	6	6	5	6	6	6	6	3	1	2	3	2	6	3	1	5	2	4	3	6	2	1	3	3	4	3	5	4	3	4	5	2	5	6
[truncated: 55 more columns]
