# Supplementary material for: Healthy minds index, Spanish version of core dimensions of wellbeing
Source: PLoS One. 2025 Aug 14;20(8):e0328361. doi: 10.1371/journal.pone.0328361 (PMC12352753; doi:10.1371/journal.pone.0328361)
Supplement: S1 Data — (ZIP) [file pone.0328361.s001.zip › data_available/HMI_Spanish_Validation_EFA.do]

cd "C:\Users\L03522605\OneDrive - Universidad Tecmilenio\Desktop\HMI"
import excel "hmi_mas18", sheet("Sheet1") firstrow
save "hmi_mas18", replace
use "hmi_mas18", clear

browse
describe

//Se instala el user-written program for Stata that performs Bartlett's sphericity test called factortest//
ssc install factortest

//Sólo quitar missing de los totales, si los hubiera//
drop if hmi_totales == . 
drop if hmi_means == .

//Partición de la muestra por mitades aleatorizada (Duda legítima: se recomienda si son 385 por cada mitad mínimo??)// 
//Una estrategia aceptable, pero que implica tener cautela es la del bootstraping (ver Bradley Efron)//

//https://www.youtube.com/watch?v=btc6rxx6HeA//Bootstraping, técnica de muestreo//
//https://www.youtube.com/watch?v=_8-2QBL-9UM//Bootstrap in STATA//
//https://www.youtube.com/watch?v=i-jtES20PrU//Cronbach's alpha and bootstrap CI in STATA// 

//EFA//
//Generar variable agrupada//
global xlist hmi_a1 hmi_a2 hmi_a3 hmi_a4 hmi_c1 hmi_c2 hmi_c3 hmi_c4 hmi_c5 hmi_c6 hmi_i1 hmi_i2 hmi_i3 hmi_p1 hmi_p2 hmi_p3 hmi_p4 
//Generar variable de núm. de componentes//
global ncomp 4 //Te´ricamente son 4// 

describe $xlist 
//Desactivar el comando more para que despliegue las tablas completas sin necesidad de oicar more//
set more off

pca $xlist
screeplot, yline(1) 
estat kmo 
factortest $xlist

//Rotación Varimax del PCA (genera la matríz rotada de correlaciones de los componentes principales)//
rotate, varimax

//PCA para conocer cuántos componentes son (se usan aquellos con eigenvalues superiores a 1//
pca $xlist, comp($ncomp) //Los autovalores mayores a 1 en este caso son 4//

//EFA 4 componentes//
factor $xlist, factor($ncomp)
rotate, varimax

//Consistencia Interna: Alphas DERIVADOS DEL EFA, SIN HMI_C5 (CROSS LOADING)//
//FX 1//
alpha hmi_p1 hmi_p2 hmi_p3 hmi_p4, item  
//Fx 2//
alpha hmi_c6 hmi_i1 hmi_i2 hmi_i3, item
//FX3//
alpha hmi_a1 hmi_a2 hmi_a3 hmi_a4, item 
//FX4//
alpha hmi_c1 hmi_c2 hmi_c3 hmi_c4, item  

//ALpha global//

alpha hmi_p1 hmi_p2 hmi_p3 hmi_p4 hmi_c6 hmi_i1 hmi_i2 hmi_i3 hmi_a1 hmi_a2 hmi_a3 hmi_a4 hmi_c1 hmi_c2 hmi_c3 hmi_c4, item   
