# Supplementary material for: Healthy minds index, Spanish version of core dimensions of wellbeing
Source: PLoS One. 2025 Aug 14;20(8):e0328361. doi: 10.1371/journal.pone.0328361 (PMC12352753; doi:10.1371/journal.pone.0328361)
Supplement: S1 Data — (ZIP) [file pone.0328361.s001.zip › data_available/HMI_Spanish_Validation_Outliers_Cleansing.do]

cd "C:\Users\L03522605\OneDrive - Universidad Tecmilenio\Desktop\HMI"
import excel "HMI2 clean final", sheet("Sheet1") firstrow
save "HMI2 clean final", replace
use "HMI2 clean final", clear

browse
describe

//Detección simple de outliers, usando una regresión bivariada arbitraria (variable independiente: hmi_a1 y hmi_a2 es la dependiente//

regress hmi_a1 hmi_a2

//Se usa el comando predict r para predecir los residuales y rstudent para "estudentizar" /estandarizar con la r de Student) los valores absolutos de [la correlación?] de los residuales//
predict r, rstudent 

//El valor absoluto de r es un poco arbitrario: https://www.youtube.com/watch?v=3ZtSdH5OOhE// 
//All ovservations whor r value is greater than + or - 2 will be identified as outliers//
list UserId if abs(r)> 2
drop if abs(r)> 2 

//Salvar y reemplazar para R//
save "HMI2 clean final", replace
use "HMI2 clean final", clear
 

 
 //ENSAYO SEM-CFA NOT_GOOD!!!//

//SE ELIMINARON LOS ÍTEMS CON CARGAS CRUZADAS EN EL EFA//

sem (L1 -> hmi_p1, ) (L1 -> hmi_p2, ) (L1 -> hmi_p3, ) (L1 -> hmi_p4, ) (L2 -> hmi_c6, ) (L2 -> hmi_i1, ) (L2 -> hmi_i2, ) (L3 -> hmi_a1, ) (L3 -> hmi_a2, ) (L3 -> hmi_a4, ) (L4 -> hmi_c1, ) (L4 -> hmi_c2, ) (L4 -> hmi_c3, ), covstruct(_lexogenous, diagonal) method(mlmv) standardized latent(L1 L2 L3 L4) cov( L1*L2) nocapslatent
//Índices absolutos y relativos//
estat gof, stats(all) //RMSEA Below .05 = Excellent fit; below .06 = good fit; below .08 = adequate fit. 
                      //CFI & TLI: The closer to 1, the better; above 0.95 is good fit; above 0.90, some say it's adequate, some say it's not.  
                      //SRMR: < o = 0.08 Good fit//

					  
					  //En caso de que el modelo no ajustara y se requiera hacer ajustes por cov o usando oneway paths, etc., se usa lo siguiente://
estat mindices //En nuestro caso hay covarianza entre algunos ítems, como ya nos habían mostrado las cargas factoriales cruzadas (cross factor loadings)en el EFA//
//FOR A BETTER EXPLANATION ON HOW TO INTERPRET MODIFICATION INDICES (Mindices): https://youtu.be/u5zCj141zRM?si=ISs4FoVimis7vTvu//
