# Supplementary material for: Healthy minds index, Spanish version of core dimensions of wellbeing
Source: PLoS One. 2025 Aug 14;20(8):e0328361. doi: 10.1371/journal.pone.0328361 (PMC12352753; doi:10.1371/journal.pone.0328361)
Supplement: S1 Data — (ZIP) [file pone.0328361.s001.zip › data_available/hmi_valid_2024.R]

#validacion 6junio24, encontrando la base ok -----

library("MPsychoR")
library("lavaan")
library("semPlot")
library(dplyr)
library(haven)

hmi <- read_sav("./hmi_ok422.sav")

# Crear vectores para cada componente
a <- c("hmi_a1", "hmi_a2", "hmi_a3", "hmi_a4")
c <- c("hmi_c1", "hmi_c2", "hmi_c3", "hmi_c4", "hmi_c5", "hmi_c6")
i <- c("hmi_i1", "hmi_i2", "hmi_i3")
p <- c("hmi_p1", "hmi_p2", "hmi_p3", "hmi_p4")

# Combinar todos los vectores en un solo vector
hmi_items <- c(a, c, i, p)

hmi_ok<- hmi[,hmi_items]

df <- hmi_ok

# writexl::write_xlsx(df,"hmi_ok422_17items.xlsx")

#correlaciones----
cor<- cor(df,use = "complete.obs")
library(corrplot)
corrplot(cor, order = "hclust",addrect = 3)
corrplot(cor, order = "hclust",addrect = 4)

names(df)

#alpha----
psych::alpha(select(df,contains("_a")))$total$raw_alpha
psych::alpha(select(df,contains("_c")))$total$raw_alpha
psych::alpha(select(df,contains("_i")))$total$raw_alpha
psych::alpha(select(df,contains("_p")))$total$raw_alpha

#CFA----
modelo1 <- "a=~hmi_a1+hmi_a2+hmi_a3+hmi_a4
          c=~hmi_c1+hmi_c2+hmi_c3+hmi_c4+hmi_c5+hmi_c6
          i=~hmi_i1+hmi_i2+hmi_i3
          p=~hmi_p1+hmi_p2+hmi_p3+hmi_p4"

cfa1 <- cfa(model = modelo1, data = df)
#summary(cfa_et1, fit.measures = TRUE, standardized = TRUE)#para ver todo
round(fitMeasures(cfa1)[c("tli","cfi","rmsea","srmr","bic")],3)


modelo2 <- "a=~hmi_a1+hmi_a2+hmi_a3+hmi_a4
          c=~hmi_c1+hmi_c2+hmi_c3+hmi_c4+hmi_c5+hmi_c6+hmi_i1+hmi_i2
          p=~hmi_p1+hmi_p2+hmi_p3+hmi_p4"

cfa2 <- cfa(model = modelo2, data = df)
#summary(cfa_et1, fit.measures = TRUE, standardized = TRUE)#para ver todo
round(fitMeasures(cfa2)[c("tli","cfi","rmsea","srmr","bic")],3)

names(hmi)


#base para saber escala likert-----
hmi_likert <- read_sav("11-6-20 base HMI.sav")

names(hmi_likert)


# analisis 4oct24, con muestra de mayores de 18 años ----------------------
library(readxl)
df_18 <- read_excel("hmi_mas18.xlsx")
df1
